# Supplementary material for: 1-Heptyl-1,3,6,8-tetraaza­tricyclo­[4.3.1.13,8]undecan-1-ium iodide
Source: Acta Crystallogr Sect E Struct Rep Online. 2011 Sep 14;67(Pt 10):o2629. doi: 10.1107/S1600536811036403 (PMC3201392; doi:10.1107/S1600536811036403)
Supplement: Supplementary file 1 [file e-67-o2629-sup1.cif]

##############################################################################
#                                                                            #
# This CIF contains the data in a paper accepted for publication in          #
# Acta Crystallographica Section E. It conforms to the requirements of       #
# Notes for Authors for Acta Crystallographica Section E, and has been       #
# peer reviewed under the auspices of the IUCr Commission on Journals.       #
#                                                                            #
# Full details of the Crystallographic Information File format               #
# are given in the paper "The Crystallographic Information File (CIF):       #
# a New Standard Archive File for Crystallography" by S. R. Hall, F. H.      #
# Allen and I. D. Brown [Acta Cryst. (1991), A47, 655-685].                  #
#                                                                            #
# The current version of the core CIF dictionary is obtainable from          #
# ftp://ftp.iucr.org/pub/cif_core.dic.                                       #
#                                                                            #
# Software is freely available for graphical display of the structure(s)     #
# in this CIF. For information consult the CIF software page                 #
# http://www.iucr.org/resources/cif/software.                                #
#                                                                            #
# This file may be used for bona fide research purposes within the           #
# scientific community so long as proper attribution is given to the journal # 
# article from which it was obtained.                                        #
#                                                                            #
##############################################################################
data_global
_audit_creation_method     'Jana2006 Version : 12/07/2011'
_journal_date_recd_electronic     2011-08-31
_journal_date_accepted     2011-09-06
_journal_name_full     'Acta Crystallographica, Section E'
_journal_year     2011
_journal_volume     67
_journal_issue     10
_journal_page_first     o2629
_journal_page_last     o2629
_journal_paper_category     QO
_journal_coeditor_code     BX2371
_publ_contact_author_name     'Augusto Rivera'
_publ_contact_author_address
;
Departamento de Qu\'imica, Universidad Nacional de Colombia,
Ciudad Universitaria, Bogot\'a, Colombia
;
_publ_contact_author_email     'ariverau@unal.edu.co'
_publ_contact_author_fax     '57-1-3165220'
_publ_contact_author_phone     '57-1-3165000'
_publ_section_title
;
1-Heptyl-1,3,6,8-tetraazatricyclo[4.3.1.1^3,8^]undecan-1-ium iodide
;
_publ_section_title_footnote     .
loop_
    _publ_author_name
    _publ_author_footnote
    _publ_author_address
    'Rivera, Augusto' .
;
Departamento de Qu\'imica, Universidad Nacional de Colombia,
Ciudad Universitaria, Bogot\'a, Colombia
;
    'Sadat-Bernal, John' .
;
Departamento de Qu\'imica, Universidad Nacional de Colombia,
Ciudad Universitaria, Bogot\'a, Colombia
;
    'R\'ios-Motta, Jaime' .
;
Departamento de Qu\'imica, Universidad Nacional de Colombia,
Ciudad Universitaria, Bogot\'a, Colombia
;
    'Fejfarov\'a, Karla' .
;
Institute of Physics ASCR, v.v.i.,
Na Slovance 2
182 21 Praha 8
Czech Republic
;
    'Du\<sek, Michal' .
;
Institute of Physics ASCR, v.v.i.,
Na Slovance 2
182 21 Praha 8
Czech Republic
;
_publ_section_synopsis     .
data_I
_chemical_name_systematic
;
1-Heptyl-1,3,6,8-tetraazatricyclo[4.3.1.1^3,8^]undecan-1-ium iodide
;
_chemical_name_common     ?
_chemical_formula_moiety     'C14 H29 N4, I'
_chemical_formula_sum     'C14 H29 I1 N4'
_chemical_formula_structural     ?
_chemical_formula_analytical     ?
_chemical_formula_iupac     'C14 H29 N4 +, I-'
_chemical_formula_weight     380.3
_chemical_melting_point     ?
_symmetry_cell_setting     monoclinic
_symmetry_space_group_name_H-M     'P 1 21/n 1'
_symmetry_space_group_name_Hall     '-P 2yn'
loop_
    _symmetry_equiv_pos_site_id
    _symmetry_equiv_pos_as_xyz
    1 x,y,z
    2 -x+1/2,y+1/2,-z+1/2
    3 -x,-y,-z
    4 x+1/2,-y+1/2,z+1/2
_cell_length_a     8.8325(2)
_cell_length_b     15.3276(3)
_cell_length_c     12.4792(2)
_cell_angle_alpha     90
_cell_angle_beta     100.072(2)
_cell_angle_gamma     90
_cell_volume     1663.41(6)
_cell_formula_units_Z     4
_cell_measurement_reflns_used     12607
_cell_measurement_theta_min     2.93
_cell_measurement_theta_max     29.21
_cell_measurement_temperature     160
_cell_special_details     ?
_exptl_crystal_description     'irregular shape'
_exptl_crystal_colour     colourless
_exptl_crystal_size_max     0.31
_exptl_crystal_size_mid     0.235
_exptl_crystal_size_min     0.159
_exptl_crystal_density_diffrn     1.5182
_exptl_crystal_density_meas     ?
_exptl_crystal_density_method     'not measured'
_exptl_crystal_F_000     776
_exptl_absorpt_coefficient_mu     1.921
_exptl_absorpt_correction_type     multi-scan
_exptl_absorpt_process_details
;
(CrysAlisPro; Agilent, 2010)
;
_exptl_absorpt_correction_T_min     0.871
_exptl_absorpt_correction_T_max     1
_exptl_special_details     ?
_diffrn_ambient_temperature     160
_diffrn_radiation_type     'Mo K\a'
_diffrn_radiation_wavelength     0.7107
_diffrn_radiation_source     'Enhance (Mo) X-ray Source'
_diffrn_radiation_monochromator     'graphite'
_diffrn_measurement_device_type
         'Agilent Xcalibur diffractometer with Atlas (Gemini ultra Cu) detector'
_diffrn_measurement_device     'four-cycle diffractometer'
_diffrn_measurement_method     'Rotation method data acquisition using \w scans'
_diffrn_detector_area_resol_mean     10.3784
_diffrn_reflns_number     22619
_diffrn_reflns_av_R_equivalents     0.0313
_diffrn_reflns_av_sigmaI/netI     0.0202
_diffrn_reflns_theta_min     2.94
_diffrn_reflns_theta_max     29.27
_diffrn_reflns_theta_full     28.13
_diffrn_measured_fraction_theta_max     0.92
_diffrn_measured_fraction_theta_full     0.98
_diffrn_reflns_limit_h_min     -11
_diffrn_reflns_limit_h_max     12
_diffrn_reflns_limit_k_min     -20
_diffrn_reflns_limit_k_max     19
_diffrn_reflns_limit_l_min     -16
_diffrn_reflns_limit_l_max     16
_diffrn_reflns_reduction_process
;
Integration of the CCD images was done by program CrysAlisPro
(Agilent Technologies, 2010). The same program was used for indexing of the
crystal shape and absorption correction.
;
_diffrn_standards_number     0
_diffrn_standards_interval_count     ?
_diffrn_standards_interval_time     ?
_diffrn_standards_decay_%     .
loop_
    _diffrn_standard_refln_index_h
    _diffrn_standard_refln_index_k
    _diffrn_standard_refln_index_l
    ? ? ?
_refine_special_details
;
The refinement was carried out against all reflections. The conventional
<i>R</i>-factor is always based on <i>F</i>. The goodness of fit as well as
the weighted <i>R</i>-factor are based on <i>F</i> and <i>F</i>^2^ for
refinement carried out on <i>F</i> and <i>F</i>^2^, respectively. The
threshold expression is used only for calculating <i>R</i>-factors <i>etc</i>.
and it is not relevant to the choice of reflections for refinement.
The crystal studied was a non-merohedral twin with a minor twin domain of 6.56
(5)%. The overlaps of reflection between the twin domains were calculated by
Jana2006 software using the twinning matrix and user- defined treshold 0.15
degs for full overlap. Due to no support for twinning in the official CIF
dictionary the twinning matrix has been saved in the CIF file using special
_jana_cell_twin_matrix keyword.
The program used for refinement, Jana2006, uses the weighting scheme based on
the experimental expectations, see _refine_ls_weighting_details, that does not
force <i>S</i> to be one. Therefore the values of <i>S</i> are usually larger
than the ones from the <i>SHELX</i> program.
;
_reflns_number_total     4183
_reflns_number_gt     3517
_reflns_threshold_expression     'I>3\s(I)'
_refine_ls_structure_factor_coef     Fsqd
_refine_ls_R_factor_all     0.0375
_refine_ls_R_factor_gt     0.0273
_refine_ls_wR_factor_gt     0.0610
_refine_ls_wR_factor_ref     0.0649
_refine_ls_goodness_of_fit_ref     1.61
_refine_ls_restrained_S_all     ?
_refine_ls_number_reflns     4183
_refine_ls_number_parameters     173
_refine_ls_number_restraints     0
_refine_ls_number_constraints     116
_refine_ls_hydrogen_treatment     constr
_refine_ls_weighting_scheme     sigma
_refine_ls_weighting_details     'w=1/(\s^2^(I)+0.0004I^2^)'
_refine_ls_shift/su_max     0.0163
_refine_ls_shift/su_mean     0.0007
_refine_diff_density_max     0.53
_refine_diff_density_min     -0.48
_refine_ls_extinction_method     'none'
_refine_ls_extinction_coef     ?
_refine_ls_abs_structure_details     ?
_refine_ls_abs_structure_Flack     ?
_refine_ls_abs_structure_Rogers     ?
loop_
    _atom_type_symbol
    _atom_type_scat_dispersion_real
    _atom_type_scat_dispersion_imag
    _atom_type_scat_source
    C 0.0033 0.0016 'International Tables Vol C tables 4.2.6.8 and 6.1.1.1'
    H 0.0000 0.0000 'International Tables Vol C tables 4.2.6.8 and 6.1.1.1'
    I -0.4742 1.8119 'International Tables Vol C tables 4.2.6.8 and 6.1.1.1'
    N 0.0061 0.0033 'International Tables Vol C tables 4.2.6.8 and 6.1.1.1'
_computing_data_collection     'CrysAlis PRO (Agilent, 2010)'
_computing_cell_refinement     'CrysAlis PRO (Agilent, 2010)'
_computing_data_reduction     'CrysAlis PRO (Agilent, 2010)'
_computing_structure_solution     'SIR2002 (Burla <i>et al.</i>, 2003)'
_computing_structure_refinement
                                'Jana2006 (Pet\<r\'i\<cek <i>et al.</i>,  2006)'
_computing_molecular_graphics     'Diamond (Brandenburg & Putz, 2005)'
_computing_publication_material
                                'JANA2006 (Pet\<r\'i\<cek <i>et al.</i>,  2006)'
loop_
    _atom_site_type_symbol
    _atom_site_label
    _atom_site_fract_x
    _atom_site_fract_y
    _atom_site_fract_z
    _atom_site_U_iso_or_equiv
    _atom_site_adp_type
    _atom_site_calc_flag
    _atom_site_refinement_flags
    _atom_site_occupancy
    _atom_site_symmetry_multiplicity
    _atom_site_disorder_assembly
    _atom_site_disorder_group
    I I1 0.255234(19) 0.362795(11) 0.161798(13) 0.03611(6) Uani d . 1 4 . .
    N N1 0.1652(2) 0.66563(12) 0.09078(15) 0.0265(6) Uani d . 1 4 . .
    N N2 0.4475(2) 0.65925(13) 0.13273(16) 0.0299(6) Uani d . 1 4 . .
    N N3 0.3065(2) 0.60189(13) -0.03990(16) 0.0314(6) Uani d . 1 4 . .
    C C1 0.1645(3) 0.75253(15) 0.0285(2)   0.0343(8) Uani d . 1 4 . .
    C C2 0.3103(3) 0.65513(15) 0.17770(19) 0.0285(7) Uani d . 1 4 . .
    C C3 0.1707(3) 0.59276(16) 0.00795(18) 0.0304(7) Uani d . 1 4 . .
    C C4 0.4444(3) 0.59596(16) 0.04572(19) 0.0321(8) Uani d . 1 4 . .
    C C5 0.5050(4) 0.74388(18) 0.1150(3) 0.0570(12) Uani d . 1 4 . .
    C C6 0.4250(4) 0.7963(2) 0.0231(3) 0.0625(13) Uani d . 1 4 . .
    N N4 0.2865(3) 0.76063(14) -0.03149(18) 0.0417(8) Uani d . 1 4 . .
    C C7 0.2995(3) 0.68432(18) -0.0992(2) 0.0406(9) Uani d . 1 4 . .
    C C8 0.0209(3) 0.66349(16) 0.13859(19) 0.0318(8) Uani d . 1 4 . .
    C C9 0.0031(3) 0.58651(17) 0.2112(2) 0.0362(8) Uani d . 1 4 . .
    C C10 -0.1575(3) 0.58205(17) 0.2378(2) 0.0361(8) Uani d . 1 4 . .
    C C11 -0.1784(3) 0.50740(18) 0.3136(2) 0.0376(8) Uani d . 1 4 . .
    C C12 -0.3416(3) 0.4983(2) 0.3350(2) 0.0490(10) Uani d . 1 4 . .
    C C13 -0.3676(3) 0.4201(2) 0.4036(2) 0.0543(11) Uani d . 1 4 . .
    C C14 -0.2874(4) 0.4242(2) 0.5197(3) 0.0644(13) Uani d . 1 4 . .
    H H1a 0.067925 0.759245 -0.019773 0.0411 Uiso calc R 1 4 . .
    H H1b 0.168363 0.800294 0.078623 0.0411 Uiso calc R 1 4 . .
    H H2a 0.312341 0.699798 0.231869 0.0343 Uiso calc R 1 4 . .
    H H2b 0.30621 0.600427 0.214549 0.0343 Uiso calc R 1 4 . .
    H H3a 0.172331 0.537227 0.043705 0.0365 Uiso calc R 1 4 . .
    H H3b 0.081192 0.596113 -0.047999 0.0365 Uiso calc R 1 4 . .
    H H4a 0.452199 0.538155 0.075802 0.0385 Uiso calc R 1 4 . .
    H H4b 0.534905 0.602573 0.013598 0.0385 Uiso calc R 1 4 . .
    H H5a 0.612201 0.739939 0.110647 0.0684 Uiso calc R 1 4 . .
    H H5b 0.514452 0.777325 0.180856 0.0684 Uiso calc R 1 4 . .
    H H6a 0.406609 0.853891 0.048084 0.075 Uiso calc R 1 4 . .
    H H6b 0.492883 0.806321 -0.02793 0.075 Uiso calc R 1 4 . .
    H H7a 0.389014 0.689961 -0.132646 0.0488 Uiso calc R 1 4 . .
    H H7b 0.214378 0.683107 -0.158738 0.0488 Uiso calc R 1 4 . .
    H H8a 0.011991 0.716719 0.177567 0.0381 Uiso calc R 1 4 . .
    H H8b -0.066861 0.666772 0.081196 0.0381 Uiso calc R 1 4 . .
    H H9a 0.076657 0.591093 0.277414 0.0435 Uiso calc R 1 4 . .
    H H9b 0.024842 0.533548 0.175699 0.0435 Uiso calc R 1 4 . .
    H H10a -0.181244 0.636201 0.269808 0.0433 Uiso calc R 1 4 . .
    H H10b -0.230927 0.576603 0.171639 0.0433 Uiso calc R 1 4 . .
    H H11a -0.147264 0.453761 0.284218 0.0451 Uiso calc R 1 4 . .
    H H11b -0.109258 0.514772 0.38146 0.0451 Uiso calc R 1 4 . .
    H H12a -0.411644 0.496068 0.266936 0.0588 Uiso calc R 1 4 . .
    H H12b -0.370287 0.550579 0.368846 0.0588 Uiso calc R 1 4 . .
    H H13a -0.475937 0.412162 0.40143 0.0651 Uiso calc R 1 4 . .
    H H13b -0.337479 0.367937 0.370327 0.0651 Uiso calc R 1 4 . .
    H H14a -0.178217 0.42272 0.52221 0.0966 Uiso calc R 1 4 . .
    H H14b -0.317757 0.375148 0.558892 0.0966 Uiso calc R 1 4 . .
    H H14c -0.314979 0.477258 0.552303 0.0966 Uiso calc R 1 4 . .
loop_
    _atom_site_aniso_label
    _atom_site_aniso_U_11
    _atom_site_aniso_U_22
    _atom_site_aniso_U_33
    _atom_site_aniso_U_12
    _atom_site_aniso_U_13
    _atom_site_aniso_U_23
    _atom_site_aniso_type_symbol
    I1 0.03178(10) 0.03586(11) 0.03959(11) -0.00013(7) 0.00324(7) 0.01196(7) I
    N1 0.0256(10) 0.0264(10) 0.0269(10) 0.0031(8) 0.0033(8) -0.0015(8) N
    N2 0.0258(10) 0.0313(11) 0.0314(11) 0.0012(8) 0.0019(9) -0.0028(9) N
    N3 0.0340(11) 0.0326(11) 0.0276(10) 0.0013(9) 0.0050(9) -0.0032(9) N
    C1 0.0380(14) 0.0266(13) 0.0377(14) 0.0063(11) 0.0052(12) 0.0061(11) C
    C2 0.0283(12) 0.0314(13) 0.0245(11) 0.0047(10) 0.0006(10) -0.0018(9) C
    C3 0.0320(13) 0.0281(12) 0.0297(12) -0.0004(10) 0.0013(10) -0.0054(10) C
    C4 0.0310(13) 0.0315(13) 0.0342(13) 0.0049(11) 0.0068(11) -0.0007(11) C
    C5 0.0535(19) 0.0419(17) 0.081(2) -0.0115(15) 0.0258(18) -0.0055(16) C
    C6 0.056(2) 0.057(2) 0.076(2) -0.0098(17) 0.0148(18) -0.0051(18) C
    N4 0.0476(14) 0.0321(12) 0.0487(13) 0.0000(10) 0.0170(11) 0.0071(10) N
    C7 0.0456(16) 0.0481(16) 0.0287(13) 0.0058(13) 0.0076(12) 0.0075(12) C
    C8 0.0272(12) 0.0331(13) 0.0348(13) 0.0050(10) 0.0049(11) -0.0008(11) C
    C9 0.0341(13) 0.0379(14) 0.0366(13) 0.0017(12) 0.0060(11) 0.0039(11) C
    C10 0.0304(13) 0.0367(14) 0.0409(14) 0.0003(11) 0.0055(11) 0.0015(11) C
    C11 0.0344(14) 0.0394(15) 0.0379(14) -0.0011(11) 0.0035(12) 0.0021(11) C
    C12 0.0326(15) 0.0578(19) 0.0547(18) -0.0084(13) 0.0026(13) 0.0159(15) C
    C13 0.0458(18) 0.059(2) 0.0562(18) -0.0162(15) 0.0040(15) 0.0130(16) C
    C14 0.058(2) 0.083(3) 0.0521(19) -0.0093(19) 0.0083(17) 0.0134(18) C
loop_
    _geom_bond_atom_site_label_1
    _geom_bond_atom_site_label_2
    _geom_bond_site_symmetry_1
    _geom_bond_site_symmetry_2
    _geom_bond_distance
    _geom_bond_publ_flag
    N1 C1 . . 1.542(3) ?
    N1 C2 . . 1.536(3) ?
    N1 C3 . . 1.528(3) ?
    N1 C8 . . 1.499(3) ?
    N2 C2 . . 1.424(3) ?
    N2 C4 . . 1.453(3) ?
    N2 C5 . . 1.424(4) ?
    N3 C3 . . 1.437(3) ?
    N3 C4 . . 1.476(3) ?
    N3 C7 . . 1.460(3) ?
    C1 N4 . . 1.421(4) ?
    C1 H1a . . 0.96 ?
    C1 H1b . . 0.96 ?
    C2 H2a . . 0.96 ?
    C2 H2b . . 0.96 ?
    C3 H3a . . 0.96 ?
    C3 H3b . . 0.96 ?
    C4 H4a . . 0.96 ?
    C4 H4b . . 0.96 ?
    C5 C6 . . 1.475(4) ?
    C5 H5a . . 0.96 ?
    C5 H5b . . 0.96 ?
    C6 N4 . . 1.402(4) ?
    C6 H6a . . 0.96 ?
    C6 H6b . . 0.96 ?
    N4 C7 . . 1.459(4) ?
    C7 H7a . . 0.96 ?
    C7 H7b . . 0.96 ?
    C8 C9 . . 1.512(4) ?
    C8 H8a . . 0.96 ?
    C8 H8b . . 0.96 ?
    C9 C10 . . 1.514(4) ?
    C9 H9a . . 0.96 ?
    C9 H9b . . 0.96 ?
    C10 C11 . . 1.517(4) ?
    C10 H10a . . 0.96 ?
    C10 H10b . . 0.96 ?
    C11 C12 . . 1.517(4) ?
    C11 H11a . . 0.96 ?
    C11 H11b . . 0.96 ?
    C12 C13 . . 1.515(4) ?
    C12 H12a . . 0.96 ?
    C12 H12b . . 0.96 ?
    C13 C14 . . 1.498(4) ?
    C13 H13a . . 0.96 ?
    C13 H13b . . 0.96 ?
    C14 H14a . . 0.96 ?
    C14 H14b . . 0.96 ?
    C14 H14c . . 0.96 ?
    C14 C9 . 3_566 3.829(4) ?
loop_
    _geom_angle_atom_site_label_1
    _geom_angle_atom_site_label_2
    _geom_angle_atom_site_label_3
    _geom_angle_site_symmetry_1
    _geom_angle_site_symmetry_2
    _geom_angle_site_symmetry_3
    _geom_angle
    _geom_angle_publ_flag
    C1 N1 C2 . . . 112.07(17) ?
    C1 N1 C3 . . . 106.73(17) ?
    C1 N1 C8 . . . 106.94(18) ?
    C2 N1 C3 . . . 106.25(17) ?
    C2 N1 C8 . . . 112.29(18) ?
    C3 N1 C8 . . . 112.51(18) ?
    C2 N2 C4 . . . 111.04(18) ?
    C2 N2 C5 . . . 116.9(2) ?
    C4 N2 C5 . . . 116.9(2) ?
    C3 N3 C4 . . . 109.67(18) ?
    C3 N3 C7 . . . 109.3(2) ?
    C4 N3 C7 . . . 112.12(19) ?
    N1 C1 N4 . . . 113.9(2) ?
    N1 C1 H1a . . . 109.4716 ?
    N1 C1 H1b . . . 109.4717 ?
    N4 C1 H1a . . . 109.4708 ?
    N4 C1 H1b . . . 109.4711 ?
    H1a C1 H1b . . . 104.657 ?
    N1 C2 N2 . . . 112.32(19) ?
    N1 C2 H2a . . . 109.4714 ?
    N1 C2 H2b . . . 109.4711 ?
    N2 C2 H2a . . . 109.4715 ?
    N2 C2 H2b . . . 109.4706 ?
    H2a C2 H2b . . . 106.4595 ?
    N1 C3 N3 . . . 109.72(19) ?
    N1 C3 H3a . . . 109.4716 ?
    N1 C3 H3b . . . 109.4707 ?
    N3 C3 H3a . . . 109.471 ?
    N3 C3 H3b . . . 109.4713 ?
    H3a C3 H3b . . . 109.223 ?
    N2 C4 N3 . . . 113.9(2) ?
    N2 C4 H4a . . . 109.4712 ?
    N2 C4 H4b . . . 109.4712 ?
    N3 C4 H4a . . . 109.4716 ?
    N3 C4 H4b . . . 109.471 ?
    H4a C4 H4b . . . 104.6525 ?
    N2 C5 C6 . . . 118.8(3) ?
    N2 C5 H5a . . . 109.4717 ?
    N2 C5 H5b . . . 109.4715 ?
    C6 C5 H5a . . . 109.4709 ?
    C6 C5 H5b . . . 109.4709 ?
    H5a C5 H5b . . . 98.1968 ?
    C5 C6 N4 . . . 115.1(3) ?
    C5 C6 H6a . . . 109.4709 ?
    C5 C6 H6b . . . 109.4718 ?
    N4 C6 H6a . . . 109.4712 ?
    N4 C6 H6b . . . 109.4714 ?
    H6a C6 H6b . . . 103.2278 ?
    C1 N4 C6 . . . 117.1(2) ?
    C1 N4 C7 . . . 112.3(2) ?
    C6 N4 C7 . . . 116.3(2) ?
    N3 C7 N4 . . . 113.6(2) ?
    N3 C7 H7a . . . 109.4709 ?
    N3 C7 H7b . . . 109.4704 ?
    N4 C7 H7a . . . 109.472 ?
    N4 C7 H7b . . . 109.4716 ?
    H7a C7 H7b . . . 105.0122 ?
    N1 C8 C9 . . . 116.1(2) ?
    N1 C8 H8a . . . 109.4708 ?
    N1 C8 H8b . . . 109.4713 ?
    C9 C8 H8a . . . 109.4716 ?
    C9 C8 H8b . . . 109.471 ?
    H8a C8 H8b . . . 101.9387 ?
    C8 C9 C10 . . . 111.4(2) ?
    C8 C9 H9a . . . 109.4711 ?
    C8 C9 H9b . . . 109.4714 ?
    C10 C9 H9a . . . 109.4709 ?
    C10 C9 H9b . . . 109.4708 ?
    H9a C9 H9b . . . 107.4338 ?
    C9 C10 C11 . . . 113.1(2) ?
    C9 C10 H10a . . . 109.4709 ?
    C9 C10 H10b . . . 109.4711 ?
    C11 C10 H10a . . . 109.4712 ?
    C11 C10 H10b . . . 109.4712 ?
    H10a C10 H10b . . . 105.6299 ?
    C10 C11 C12 . . . 113.7(2) ?
    C10 C11 H11a . . . 109.4711 ?
    C10 C11 H11b . . . 109.4709 ?
    C12 C11 H11a . . . 109.4715 ?
    C12 C11 H11b . . . 109.4715 ?
    H11a C11 H11b . . . 104.9043 ?
    C11 C12 C13 . . . 114.5(2) ?
    C11 C12 H12a . . . 109.471 ?
    C11 C12 H12b . . . 109.4716 ?
    C13 C12 H12a . . . 109.4711 ?
    C13 C12 H12b . . . 109.4712 ?
    H12a C12 H12b . . . 103.914 ?
    C12 C13 C14 . . . 114.9(3) ?
    C12 C13 H13a . . . 109.4717 ?
    C12 C13 H13b . . . 109.4715 ?
    C14 C13 H13a . . . 109.4714 ?
    C14 C13 H13b . . . 109.4712 ?
    H13a C13 H13b . . . 103.4432 ?
    C13 C14 H14a . . . 109.4716 ?
    C13 C14 H14b . . . 109.4709 ?
    C13 C14 H14c . . . 109.4713 ?
    H14a C14 H14b . . . 109.4705 ?
    H14a C14 H14c . . . 109.4719 ?
    H14b C14 H14c . . . 109.4712 ?
loop_
    _geom_torsion_atom_site_label_1
    _geom_torsion_atom_site_label_2
    _geom_torsion_atom_site_label_3
    _geom_torsion_atom_site_label_4
    _geom_torsion_site_symmetry_1
    _geom_torsion_site_symmetry_2
    _geom_torsion_site_symmetry_3
    _geom_torsion_site_symmetry_4
    _geom_torsion
    _geom_torsion_publ_flag
    C11 C12 C13 C14 . . . . 67.8(4) ?
    N2 C5 C6 N4 . . . . 7.2(4) ?
loop_
    _geom_hbond_atom_site_label_D
    _geom_hbond_atom_site_label_H
    _geom_hbond_atom_site_label_A
    _geom_hbond_site_symmetry_D
    _geom_hbond_site_symmetry_H
    _geom_hbond_site_symmetry_A
    _geom_hbond_distance_DH
    _geom_hbond_distance_HA
    _geom_hbond_distance_DA
    _geom_hbond_angle_DHA
    _geom_hbond_publ_flag
    C2 H2a I1 . . 2_555 0.96 2.94 3.858(2) 161 y
