# Supplementary material for: 1-Heptyl-1,3,6,8-tetraaza­tricyclo­[4.3.1.13,8]undecan-1-ium iodide
Source: Acta Crystallogr Sect E Struct Rep Online. 2011 Sep 14;67(Pt 10):o2629. doi: 10.1107/S1600536811036403 (PMC3201392; doi:10.1107/S1600536811036403)
Supplement: Supplementary file 2 [file e-67-o2629-Isup2.hkl]

#
# h,k,l, Fc-squared, Fo-squared, sigma(Fo-squared) and status flag
#
data_I
_shelx_title                             '   '
_shelx_refln_list_code                   4
_shelx_F_calc_maximum                    235.12
_exptl_crystal_F_000                     776
_reflns_d_resolution_high                0.7268

loop_
 _symmetry_equiv_pos_as_xyz
 'x, y, z'
 '-x+1/2, y+1/2, -z+1/2'
 '-x, -y, -z'
 'x+1/2, -y+1/2, z+1/2'

_cell_length_a                           8.8325(2)
_cell_length_b                           15.3276(3)
_cell_length_c                           12.4792(2)
_cell_angle_alpha                        90
_cell_angle_beta                         100.072(2)
_cell_angle_gamma                        90

_shelx_F_squared_multiplier              1.000

loop_
 _refln_index_h
 _refln_index_k
 _refln_index_l
 _refln_F_squared_calc
 _refln_F_squared_meas
 _refln_F_squared_sigma
 _refln_observed_status
   2   0   0 44818.80 50067.30 156.62 o
   4   0   0 19869.00 21122.40 120.12 o
   6   0   0  1745.46  1723.91  38.24 o
   8   0   0  1895.34  1938.71  58.15 o
  10   0   0  1713.25  1821.21  64.21 o
   2   1   0  1455.14  1445.54  15.62 o
   3   1   0   625.14   635.98  13.00 o
   4   1   0   413.86   459.90  14.03 o
   5   1   0    64.47    72.24   6.90 o
   6   1   0   381.83   377.12  14.09 o
   7   1   0   918.79   945.41  22.16 o
   8   1   0    73.65    57.57   8.15 o
   9   1   0   109.79   124.29  10.53 o
  10   1   0   112.50   133.51  13.57 o
  11   1   0   225.53   240.18  21.90 o
   1   2   0  4489.73  4881.39  24.57 o
   3   2   0 22756.40 23623.40  64.04 o
   4   2   0  2247.21  2366.36  24.28 o
   5   2   0 11498.80 11717.80  60.07 o
   6   2   0   425.13   430.41  12.28 o
   7   2   0 10898.00 11302.60  65.26 o
   8   2   0    60.22    49.02   7.02 o
   9   2   0  2864.02  2953.32  43.92 o
  10   2   0   143.38    70.37  12.52 o
  11   2   0  1114.47  1204.88  48.09 o
   1   3   0    39.16    36.66   3.73 o
   2   3   0  2397.35  2654.96  17.69 o
   3   3   0   694.44   682.83  10.54 o
   4   3   0   263.72   271.90   9.95 o
   5   3   0   694.42   727.88  14.12 o
   6   3   0   354.27   353.26  12.73 o
   7   3   0  1004.06  1000.20  20.72 o
   8   3   0   305.96   295.88  13.86 o
   9   3   0   116.99   129.71  11.11 o
  10   3   0    69.83    60.54  10.85 o
  11   3   0    92.00    90.26  15.11 o
   0   4   0 37943.40 40901.30  89.85 o
   1   4   0  3131.78  3041.67  23.32 o
   2   4   0 19530.00 19663.00  48.54 o
   3   4   0  1045.76  1122.74  12.89 o
   4   4   0 14754.70 14905.20  57.98 o
   5   4   0  1497.22  1470.95  21.25 o
   6   4   0  6993.26  7006.29  51.31 o
   7   4   0  1087.61  1056.52  22.53 o
   8   4   0  2620.03  2595.91  37.87 o
   9   4   0   122.00   128.02  12.32 o
  10   4   0  1355.41  1328.47  41.93 o
  11   4   0    66.65    66.80  19.66 o
   1   5   0   289.00   254.18   6.95 o
   2   5   0   106.37   165.80   6.39 o
   3   5   0     9.76    18.09   3.18 o
   4   5   0  1261.17  1451.16  18.22 o
   5   5   0    35.75    46.73   4.96 o
   6   5   0   160.58   141.67   9.55 o
   7   5   0   453.18   432.38  15.56 o
   8   5   0   344.91   313.28  14.27 o
   9   5   0    37.24    39.58   8.58 o
  10   5   0   268.08   263.83  19.74 o
   0   6   0  1038.93  1080.85  20.52 o
   1   6   0 10885.30 10771.40  43.20 o
   2   6   0  3995.60  4472.30  31.47 o
   3   6   0 13972.80 13464.70  53.15 o
   4   6   0  1535.48  1527.10  18.79 o
   5   6   0  6399.81  6205.02  39.41 o
   6   6   0  1498.82  1491.28  25.18 o
   7   6   0  4567.42  4614.52  45.88 o
   8   6   0   227.05   218.30  12.65 o
   9   6   0  1799.04  1842.05  41.50 o
  10   6   0   397.30   347.69  23.16 o
   1   7   0   245.12   242.89   7.08 o
   2   7   0   369.19   526.39  12.21 o
   3   7   0    48.04    42.49   4.44 o
   4   7   0    86.65    90.94   6.47 o
   5   7   0   229.27   231.05   8.76 o
   6   7   0   426.16   418.70  16.22 o
   7   7   0   220.32   192.36  10.37 o
   8   7   0    14.51     6.44   7.29 <
   9   7   0    61.80    47.99   9.27 o
  10   7   0     5.26     9.50  10.81 <
   0   8   0 11773.10 12333.90  78.51 o
   1   8   0  3888.69  3627.06  27.44 o
   2   8   0 10502.20 10195.70  47.18 o
   3   8   0  4322.39  4292.93  32.26 o
   4   8   0  6185.14  6186.17  41.22 o
   5   8   0  1832.65  1890.28  25.45 o
   6   8   0  2465.27  2394.61  35.03 o
   7   8   0  1705.87  1649.58  30.85 o
   8   8   0  1472.99  1478.72  40.56 o
   9   8   0   389.39   404.18  27.25 o
  10   8   0   674.72   736.65  38.21 o
   1   9   0    24.01    14.43   3.62 o
   2   9   0   572.64   570.51  12.14 o
   3   9   0     0.28     1.34   4.08 <
   4   9   0   558.37   640.81  15.74 o
   5   9   0    11.24     9.76   4.73 <
   6   9   0   114.40   117.64  10.57 o
   7   9   0   103.16   129.78  12.90 o
   8   9   0   138.84   122.52  16.25 o
   9   9   0     1.42    -7.94  11.35 <
  10   9   0   107.77    66.42  19.77 o
   0  10   0  3790.45  4339.55  51.88 o
   1  10   0 10010.90 10054.80  49.52 o
   2  10   0  3663.35  3615.94  30.57 o
   3  10   0  3779.32  3853.45  32.77 o
   4  10   0  4038.63  3876.67  36.50 o
   5  10   0  2875.62  2746.67  35.75 o
   6  10   0  1821.07  1799.16  36.87 o
   7  10   0   701.57   720.61  32.33 o
   8  10   0  1153.89  1138.61  42.30 o
   9  10   0   550.32   555.89  33.00 o
  10  10   0   336.86   333.16  36.25 o
   1  11   0    51.74    43.13   4.85 o
   2  11   0   178.90   225.85   9.51 o
   3  11   0    19.37    17.62   4.20 o
   4  11   0    13.25     5.60   4.65 <
   5  11   0   193.31   171.38  11.25 o
   6  11   0   142.69   144.85  20.42 o
   7  11   0     0.52     7.05  12.49 <
   8  11   0    34.51    38.68  14.32 <
   9  11   0    50.13    55.80  14.78 o
  10  11   0     6.73    21.20  16.45 <
   0  12   0   235.91   210.78  16.62 o
   1  12   0  5702.88  5661.03  52.37 o
   2  12   0  1737.98  1810.08  26.54 o
   3  12   0  3871.08  3851.17  36.70 o
   4  12   0  1425.53  1390.48  25.58 o
   5  12   0  2101.51  1965.95  40.40 o
   6  12   0  2885.22  2999.11  77.81 o
   7  12   0   781.87   790.38  43.11 o
   8  12   0   676.14   637.28  40.98 o
   9  12   0   426.92   448.05  33.41 o
   1  13   0     0.07     0.42   5.67 <
   2  13   0    12.20    14.46   4.85 <
   3  13   0    13.50     6.60   4.38 <
   4  13   0   314.80   337.88  14.84 o
   5  13   0    71.37    63.38  14.41 o
   6  13   0   233.50   198.18  22.71 o
   7  13   0    39.83    43.38  13.03 o
   8  13   0   232.53   225.44  27.20 o
   9  13   0     0.18    53.69  22.86 <
   0  14   0  2341.19  2461.48  49.29 o
   1  14   0  1461.12  1537.69  27.54 o
   2  14   0  2623.50  2642.60  34.40 o
   3  14   0   274.83   268.38  11.66 o
   4  14   0  1507.17  1459.57  33.79 o
   5  14   0   607.94   674.47  38.17 o
   6  14   0  1414.85  1414.99  57.01 o
   7  14   0    58.68    61.08  16.08 o
   8  14   0   767.39   689.19  53.81 o
   1  15   0     0.18     0.76   6.56 <
   2  15   0   153.50   170.21  11.91 o
   3  15   0    98.42    77.89   9.68 o
   4  15   0     5.39    11.43   8.62 <
   5  15   0    74.62    73.17  13.57 o
   6  15   0   102.83    86.63  20.29 o
   7  15   0     1.30   -10.82  13.02 <
   8  15   0    42.46    76.45  29.59 <
   0  16   0    28.25    43.54  11.18 o
   1  16   0  2429.93  2521.24  45.62 o
   2  16   0   562.97   549.82  20.41 o
   3  16   0  1333.19  1277.54  37.36 o
   4  16   0   116.03   142.90  14.13 o
   5  16   0   966.31   961.23  40.44 o
   6  16   0   152.19   210.57  24.79 o
   7  16   0   364.89   361.47  54.31 o
   1  17   0     4.46     2.74   6.84 <
   2  17   0    28.65    36.76   8.37 o
   3  17   0    14.46    18.94   8.80 <
   4  17   0    61.24    57.53  11.50 o
   5  17   0     4.54     9.45   9.54 <
   6  17   0    68.86    53.32  20.49 <
   7  17   0    74.49    81.24  31.17 <
   0  18   0  1530.03  1767.62  58.60 o
   1  18   0   315.96   342.49  17.38 o
   2  18   0  1177.39  1178.96  50.41 o
   3  18   0    39.04     6.19  13.52 <
   4  18   0   836.66   870.28  54.60 o
   5  18   0    32.18     1.98  22.24 <
   1  19   0     0.70    -8.34  11.74 <
   2  19   0     7.23    44.53  26.84 <
   3  19   0     0.10    -6.60  18.82 <
   4  19   0    39.09    59.58  29.99 <
   2  20   0    34.48    46.10  22.44 <
   3  20   0   573.75   667.11  71.56 o
 -11   0   1   258.11   283.04  27.81 o
  -9   0   1   994.01  1074.83  45.52 o
  -7   0   1   391.15   370.81  17.64 o
  -5   0   1 13143.00 13801.80 131.76 o
  -3   0   1 24218.80 23502.70 199.65 o
   1   0   1 20515.90 22378.90  91.73 o
   3   0   1  7021.61  7435.93  53.87 o
   5   0   1 18463.50 19554.70 159.50 o
   7   0   1  9902.13 10167.90  80.94 o
   9   0   1  2885.41  2879.18  61.43 o
  11   0   1   946.52  1012.43  60.84 o
 -12   1   1   217.66   246.20  47.04 o
 -11   1   1   273.35   234.03  18.06 o
 -10   1   1   338.37   289.57  17.24 o
  -9   1   1  1556.15  1585.31  31.68 o
  -8   1   1   566.18   512.52  18.14 o
  -7   1   1  3196.47  3204.82  39.91 o
  -6   1   1  2725.16  2837.74  33.63 o
  -5   1   1  4071.48  4085.50  46.25 o
  -4   1   1  6670.42  6672.74  48.39 o
  -3   1   1 10084.40 10093.50  57.71 o
  -2   1   1  2904.02  2889.35  28.43 o
  -1   1   1   286.89   204.24   9.58 o
   1   1   1  1887.34  1876.29  17.11 o
   2   1   1  3000.44  3588.19  23.13 o
   3   1   1  1553.04  1604.70  16.84 o
   4   1   1  3389.85  3774.23  31.89 o
   5   1   1   459.39   475.58  13.55 o
   6   1   1   167.60   150.70  10.19 o
   7   1   1  2631.11  2685.93  32.78 o
   8   1   1     2.67    13.93   6.54 <
   9   1   1   212.54   239.57  13.96 o
  10   1   1   145.92   151.26  14.72 o
  11   1   1    14.37     9.86  10.71 <
 -12   2   1   162.32   140.63  37.17 o
 -11   2   1    33.29    46.80  12.56 o
 -10   2   1   522.70   547.58  22.60 o
  -9   2   1     1.20    -1.50   7.05 <
  -8   2   1  3034.08  3039.12  40.22 o
  -7   2   1   125.41   130.70   8.32 o
  -6   2   1 10164.80 10190.20  56.78 o
  -5   2   1   298.45   280.97  11.06 o
  -4   2   1  6099.46  5861.54  38.17 o
  -3   2   1    12.49    22.96   3.60 o
  -2   2   1 21097.50 21606.10  63.96 o
  -1   2   1  1614.19  1819.20  19.53 o
   0   2   1  5258.94  6004.88  27.17 o
   1   2   1 11449.00 11380.80  35.98 o
   2   2   1 34626.30 35862.80  59.11 o
   3   2   1   111.90   110.85   5.24 o
   4   2   1 13024.20 13464.80  53.88 o
   5   2   1    18.25    29.52   4.68 o
   6   2   1  7808.05  8136.45  55.76 o
   7   2   1    39.99    44.90   6.74 o
   8   2   1  3748.55  3837.06  46.92 o
   9   2   1   262.80   262.29  12.93 o
  10   2   1  1504.50  1532.69  42.39 o
  11   2   1   108.11   132.64  18.41 o
 -11   3   1    91.56    89.47  15.78 o
 -10   3   1   780.93   786.42  29.77 o
  -9   3   1   623.69   591.81  22.98 o
  -8   3   1  1180.91  1197.43  27.71 o
  -7   3   1   518.89   489.89  14.68 o
  -6   3   1  1540.27  1492.79  23.42 o
  -5   3   1  2077.33  2116.16  31.57 o
  -4   3   1  4133.87  4156.57  37.35 o
  -3   3   1  3168.73  3163.47  23.18 o
  -2   3   1 10321.50 10010.60  42.69 o
  -1   3   1 16485.80 15960.50  54.00 o
   0   3   1 29715.60 33407.80  73.33 o
   1   3   1  1341.72  1401.19  12.51 o
   2   3   1  6428.50  6490.32  25.76 o
   3   3   1  2569.36  2552.74  19.61 o
   4   3   1  3766.31  4045.97  30.50 o
   5   3   1    74.42    78.60   5.41 o
   6   3   1   201.90   178.31   9.65 o
   7   3   1  1221.07  1230.35  24.18 o
   8   3   1    32.23    52.29   6.70 o
   9   3   1    42.63    39.06   7.70 o
  10   3   1   120.24   115.11  13.83 o
  11   3   1    21.06    15.23  15.42 <
 -11   4   1   282.41   228.91  22.24 o
 -10   4   1   108.35    82.68  13.68 o
  -9   4   1  1542.37  1632.88  37.99 o
  -8   4   1   338.58   328.72  14.84 o
  -7   4   1  1144.57  1165.79  23.37 o
  -6   4   1   355.20   343.01  11.83 o
  -5   4   1  7458.01  7351.38  52.36 o
  -4   4   1  2235.79  2150.06  22.95 o
  -3   4   1  8785.73  8677.41  38.28 o
  -2   4   1  3790.28  4492.14  31.99 o
  -1   4   1 29821.60 29266.00  74.46 o
   0   4   1  1988.78  2000.07  14.63 o
   1   4   1 25927.10 26351.50  63.80 o
   2   4   1  1807.59  1882.72  15.32 o
   3   4   1 12932.50 13177.50  44.90 o
   4   4   1   479.61   477.41  10.41 o
   5   4   1  7436.86  7530.04  45.59 o
   6   4   1  1010.98  1033.10  22.24 o
   7   4   1  3633.34  3638.48  41.77 o
   8   4   1   393.93   360.42  15.08 o
   9   4   1  1301.62  1436.90  36.15 o
  10   4   1   116.41    71.22  14.24 o
  11   4   1   925.63   821.77  58.69 o
 -11   5   1   576.80   595.28  47.13 o
 -10   5   1   174.84   184.47  17.76 o
  -9   5   1  1302.27  1343.61  34.65 o
  -8   5   1    65.94    38.58   8.48 o
  -7   5   1  2217.65  2226.24  32.56 o
  -6   5   1   677.30   665.06  18.60 o
  -5   5   1  3546.90  3557.27  31.88 o
  -4   5   1   710.87   742.73  13.21 o
  -3   5   1  4898.07  4812.13  33.49 o
  -2   5   1  1426.32  1452.89  16.35 o
  -1   5   1  4521.31  4550.86  25.58 o
   0   5   1  4987.92  5013.68  24.66 o
   1   5   1  4637.99  4802.04  26.95 o
   3   5   1  5355.88  5438.46  30.10 o
   4   5   1   350.81   399.73  10.53 o
   5   5   1  1080.63  1135.45  16.92 o
   6   5   1   391.86   327.00  14.37 o
   7   5   1   956.34   972.09  21.06 o
   8   5   1     0.20    18.74   6.30 <
   9   5   1    27.32    30.54   8.34 o
  10   5   1    27.69    43.24  13.40 o
 -11   6   1    51.83     9.28  22.77 <
 -10   6   1   468.76   447.54  25.46 o
  -9   6   1   382.52   385.32  22.29 o
  -8   6   1  1709.89  1646.08  32.63 o
  -7   6   1   231.38   229.46  11.11 o
  -6   6   1  3967.08  3877.88  43.14 o
  -5   6   1  1695.90  1623.00  22.67 o
  -4   6   1  5598.28  5619.99  40.67 o
  -3   6   1   280.92   268.30   8.87 o
  -2   6   1 12643.50 12553.20  50.99 o
  -1   6   1  4150.42  4135.00  26.30 o
   0   6   1 11116.10 11372.90  41.45 o
   1   6   1  4181.11  4036.70  26.71 o
   2   6   1  8874.84  9124.60  38.32 o
   3   6   1  3123.04  2932.88  23.23 o
   4   6   1  8571.62  8389.39  49.25 o
   5   6   1  1108.15  1070.53  16.35 o
   6   6   1  3364.54  3364.08  33.97 o
   7   6   1   496.90   505.44  16.94 o
   8   6   1  2280.25  2319.96  42.20 o
   9   6   1   409.11   408.58  20.08 o
  10   6   1  1050.42  1078.12  53.53 o
 -11   7   1    24.52    -2.88  25.39 <
 -10   7   1   656.27   663.76  31.06 o
  -9   7   1   113.38   114.62  13.83 o
  -8   7   1  2040.20  2003.19  41.40 o
  -7   7   1   203.96   201.36  10.37 o
  -6   7   1  4222.91  4033.44  39.74 o
  -5   7   1   176.65   174.24   8.83 o
  -4   7   1  4116.22  4056.95  32.74 o
  -3   7   1   118.59   112.27   6.15 o
  -2   7   1  5140.97  4878.30  33.90 o
  -1   7   1    18.15    12.15   3.18 o
   0   7   1  8521.50  8604.75  37.66 o
   1   7   1    25.52    15.04   3.74 o
   2   7   1  2863.61  2760.36  25.07 o
   3   7   1    43.02    43.58   4.62 o
   4   7   1  2905.92  3099.82  28.49 o
   5   7   1   130.35   127.83   7.02 o
   6   7   1   588.65   572.23  15.52 o
   7   7   1    28.76    29.21   6.12 o
   8   7   1    99.55   112.94  11.93 o
   9   7   1    50.02    50.41   9.30 o
  10   7   1    64.78    81.64  20.15 o
 -10   8   1   191.99   165.12  19.68 o
  -9   8   1   299.35   267.32  22.37 o
  -8   8   1   921.26   926.01  31.88 o
  -7   8   1  1735.63  1751.00  33.55 o
  -6   8   1   972.10   953.05  22.16 o
  -5   8   1  1756.04  1720.46  26.61 o
  -4   8   1  1707.66  1602.79  23.37 o
  -3   8   1  5085.25  4841.50  36.83 o
  -2   8   1  3613.77  3936.10  32.90 o
  -1   8   1  4506.09  4185.47  30.51 o
   0   8   1  1931.07  1818.29  19.53 o
   1   8   1  7047.50  6940.68  41.35 o
   2   8   1  2626.01  2625.12  23.78 o
   3   8   1  6020.41  5787.11  38.07 o
   4   8   1  3070.18  3079.43  28.43 o
   5   8   1  5469.61  5294.18  42.68 o
   6   8   1  1578.33  1519.23  25.82 o
   7   8   1  2759.38  2665.41  39.23 o
   8   8   1   999.34   992.47  38.10 o
   9   8   1  1352.86  1345.19  41.42 o
  10   8   1   314.35   251.85  48.19 o
 -10   9   1     7.52    -5.86  15.76 <
  -9   9   1   530.77   519.03  31.03 o
  -8   9   1    41.53    44.82  11.97 o
  -7   9   1  1921.99  1889.43  39.48 o
  -6   9   1   316.10   285.60  17.42 o
  -5   9   1  2254.01  2208.80  32.66 o
  -4   9   1    62.59    58.53   5.69 o
  -3   9   1  2742.79  2720.64  26.95 o
  -2   9   1    40.24    59.61   5.53 o
  -1   9   1  1138.10  1087.63  16.02 o
   0   9   1   312.60   301.69   8.78 o
   1   9   1  4165.18  4066.54  32.47 o
   3   9   1  1196.24  1182.86  18.23 o
   4   9   1     6.79    11.12   3.97 <
   5   9   1  1591.84  1584.69  26.37 o
   6   9   1   117.07    97.22   9.27 o
   7   9   1    88.58    82.09  12.52 o
   8   9   1    10.57    -0.03   9.93 <
   9   9   1    47.36    66.76  14.95 o
  10   9   1    33.16    14.34  21.32 <
 -10  10   1   268.74   231.68  30.61 o
  -9  10   1   118.49   115.65  17.73 o
  -8  10   1   262.01   279.11  22.84 o
  -7  10   1   274.82   274.52  25.00 o
  -6  10   1   393.10   360.48  21.68 o
  -5  10   1   691.06   651.04  19.74 o
  -4  10   1  3015.76  2984.06  34.07 o
  -3  10   1  2690.18  2613.96  26.00 o
  -2  10   1  2950.81  3012.82  29.63 o
  -1  10   1  6983.69  6949.88  44.19 o
   0  10   1  6134.58  6499.23  39.79 o
   1  10   1  5175.57  5017.66  38.03 o
   2  10   1  2505.33  2499.24  25.61 o
   3  10   1  2241.95  2180.93  25.31 o
   4  10   1  2343.69  2309.74  27.32 o
   5  10   1  1390.60  1305.43  26.14 o
   6  10   1  1613.38  1578.34  33.89 o
   7  10   1   350.88   334.93  22.71 o
   8  10   1  1097.56  1072.75  41.35 o
   9  10   1   642.32   614.15  34.33 o
  10  10   1   487.51   437.90  57.80 o
 -10  11   1   510.65   445.82  59.00 o
  -9  11   1     0.59    15.43  11.49 <
  -8  11   1  1526.85  1468.93  50.11 o
  -7  11   1     6.78    12.75  12.89 <
  -6  11   1  1801.05  1849.86  49.49 o
  -5  11   1    13.94    23.05   6.44 o
  -4  11   1  2117.57  2091.68  31.30 o
  -3  11   1    11.66     8.78   3.96 <
  -2  11   1  1976.92  1853.71  24.66 o
  -1  11   1     0.12    12.59   4.28 <
   0  11   1   643.82   637.42  14.30 o
   1  11   1     0.56    -1.27   4.48 <
   2  11   1   858.61   823.04  16.17 o
   3  11   1     1.36     6.10   4.23 <
   4  11   1   626.09   633.33  16.08 o
   5  11   1    57.26    63.12   7.36 o
   6  11   1   438.54   486.75  22.38 o
   7  11   1   220.55   227.51  19.56 o
   8  11   1   334.37   369.35  25.99 o
   9  11   1    10.20    -3.70  15.15 <
  -9  12   1   280.06   323.85  37.83 o
  -8  12   1   355.81   342.67  25.21 o
  -7  12   1  1013.75   958.83  47.03 o
  -6  12   1   585.67   600.19  35.92 o
  -5  12   1   348.58   341.07  18.68 o
  -4  12   1  1136.96  1139.61  24.56 o
  -3  12   1   671.72   646.04  16.07 o
  -2  12   1  1774.67  1758.72  27.46 o
  -1  12   1  1471.71  1449.00  26.51 o
   0  12   1  2059.92  2065.25  31.15 o
   1  12   1  2888.31  2843.43  33.42 o
   2  12   1  2783.98  2828.46  33.45 o
   3  12   1  2901.16  2844.09  33.66 o
   4  12   1  2151.53  2157.33  32.39 o
   5  12   1   573.18   572.18  25.97 o
   6  12   1  1959.22  1898.69  62.25 o
   7  12   1   331.00   297.62  27.00 o
   8  12   1  1111.65  1083.90  53.05 o
   9  12   1   176.43   146.65  28.76 o
  -9  13   1   345.70   462.19  64.31 o
  -8  13   1    59.06    30.41  14.46 <
  -7  13   1   299.12   333.97  29.87 o
  -6  13   1   235.77   242.68  25.00 o
  -5  13   1   509.10   508.22  32.56 o
  -4  13   1   260.73   229.28  11.53 o
  -3  13   1   993.89   978.16  20.36 o
  -2  13   1     3.81     8.37   5.45 <
  -1  13   1  2965.69  2985.98  36.78 o
   0  13   1    57.20    60.41   7.63 o
   1  13   1  3812.58  3732.64  41.02 o
   2  13   1   337.53   423.09  14.71 o
   3  13   1  1306.94  1272.03  22.20 o
   4  13   1    42.06    33.87   7.62 o
   5  13   1   453.39   459.35  24.31 o
   6  13   1    77.59    53.02  15.74 o
   7  13   1    12.24    34.42  14.12 <
   8  13   1     2.27    22.89  15.98 <
   9  13   1    16.50     0.55  22.47 <
  -8  14   1    18.71    11.64  15.05 <
  -7  14   1   732.59   627.96  48.67 o
  -6  14   1    26.76    34.79  12.25 <
  -5  14   1  1609.75  1692.47  59.52 o
  -4  14   1  1420.07  1526.41  46.12 o
  -3  14   1  1667.42  1639.38  31.20 o
  -2  14   1   726.20   813.41  22.14 o
  -1  14   1  1890.09  1888.37  30.57 o
   0  14   1  2644.30  2829.84  39.81 o
   1  14   1  1599.89  1595.17  28.12 o
   2  14   1   326.30   365.95  12.41 o
   3  14   1  2325.83  2280.05  34.96 o
   4  14   1   233.23   257.27  16.66 o
   5  14   1  1405.92  1361.68  53.35 o
   6  14   1   185.28   187.81  23.83 o
   7  14   1   753.17   747.90  43.88 o
   8  14   1   204.26   214.92  31.39 o
  -8  15   1   482.98   437.58  64.23 o
  -7  15   1     3.63    15.06  14.89 <
  -6  15   1   865.17   824.03  45.50 o
  -5  15   1    85.46    80.46  14.07 o
  -4  15   1  1055.11  1105.35  41.08 o
  -3  15   1   236.68   196.72  13.27 o
  -2  15   1  1037.33  1057.77  27.82 o
  -1  15   1   504.27   489.96  19.93 o
   0  15   1    16.98    29.70   6.70 o
   1  15   1   120.76   111.69   9.58 o
   2  15   1   693.60   724.73  20.18 o
   3  15   1   256.08   267.96  13.69 o
   4  15   1   286.95   331.05  20.77 o
   5  15   1     1.41    -9.91  11.70 <
   6  15   1   277.26   242.08  26.23 o
   7  15   1   190.24   200.45  30.34 o
   8  15   1   189.87   249.29  49.98 o
  -7  16   1   314.40   291.53  51.03 o
  -6  16   1   534.09   525.49  32.50 o
  -5  16   1    20.69     1.92  10.70 <
  -4  16   1   975.64  1006.43  40.57 o
  -3  16   1   185.66   182.99  14.88 o
  -2  16   1   823.41   880.09  26.74 o
  -1  16   1    55.70    49.30   9.58 o
   0  16   1  1487.03  1597.51  36.71 o
   1  16   1    31.80    49.59   8.45 o
   2  16   1  1354.66  1403.61  28.97 o
   3  16   1   252.69   257.57  17.81 o
   4  16   1  1094.88  1070.45  35.71 o
   5  16   1   186.75   218.44  20.42 o
   6  16   1   862.50   884.92  48.02 o
   7  16   1   103.87    66.30  23.75 <
  -7  17   1   145.21   107.20  33.72 o
  -6  17   1   125.99    99.13  24.22 o
  -5  17   1   383.27   379.45  27.19 o
  -4  17   1   197.56   185.25  19.32 o
  -3  17   1   454.10   429.95  25.86 o
  -2  17   1   406.95   420.66  21.71 o
  -1  17   1   681.88   664.95  24.70 o
   0  17   1   361.15   306.59  17.04 o
   1  17   1   376.64   397.13  17.78 o
   2  17   1   162.93   180.99  13.18 o
   3  17   1    28.89    48.54  10.32 o
   4  17   1    72.90    38.11  11.15 o
   5  17   1   127.06   105.10  15.12 o
   6  17   1    19.76    33.77  17.98 <
  -6  18   1     3.41    10.78  16.63 <
  -5  18   1   412.98   387.41  31.63 o
  -4  18   1    56.87    49.77  13.64 o
  -3  18   1   937.49  1004.06  40.57 o
  -2  18   1    88.19   116.96  16.36 o
  -1  18   1   686.96   624.42  27.95 o
   0  18   1   122.80   145.92  14.78 o
   1  18   1   768.46   874.39  33.38 o
   2  18   1    57.41    57.44  12.77 o
   3  18   1   699.63   699.50  40.87 o
   4  18   1    34.22    50.97  26.07 <
  -4  19   1   177.20   146.84  25.68 o
  -3  19   1   128.51   147.26  24.16 o
  -2  19   1    94.66    74.16  18.16 o
  -1  19   1    26.92    29.94  11.18 <
   0  19   1    11.50    18.37   9.40 <
   1  19   1    45.87    14.34  13.88 <
   2  19   1    82.16    67.29  27.53 <
   3  19   1   109.40    79.87  27.27 <
  -3  20   1     0.35   -58.59  30.26 <
   1  20   1    11.24    11.02  17.98 <
   2  20   1   552.69   543.42  65.23 o
 -10   0   2    46.54    48.74  12.94 o
  -8   0   2   777.01   719.37  28.96 o
  -6   0   2   585.27   562.54  19.43 o
  -4   0   2  9067.22  9616.91  90.47 o
  -2   0   2   704.59   688.51  22.00 o
   0   0   2    41.46    20.08   4.52 o
   2   0   2  2739.01  2757.58  35.78 o
   4   0   2  3035.19  3041.77  36.73 o
   6   0   2  1522.07  1640.58  34.37 o
   8   0   2  2985.02  3133.61  60.55 o
  10   0   2   685.48   589.55  38.51 o
 -11   1   2   608.27   627.52  36.54 o
 -10   1   2  1153.59  1140.00  35.03 o
  -9   1   2  1377.98  1432.23  31.87 o
  -8   1   2  4372.44  4385.30  45.39 o
  -7   1   2  1324.47  1314.05  23.10 o
  -6   1   2 11146.70 11059.60  61.78 o
  -5   1   2  1846.09  1885.76  29.87 o
  -4   1   2  4796.17  4574.56  36.39 o
  -3   1   2  3884.40  3807.03  32.53 o
  -2   1   2 32321.10 32021.50  70.39 o
  -1   1   2 13168.10 13332.50  35.94 o
   1   1   2 32356.40 34535.30  77.91 o
   2   1   2 30158.00 33137.90  72.30 o
   3   1   2  2483.85  2564.87  22.37 o
   4   1   2  9070.77  9591.23  48.92 o
   5   1   2  4034.42  4215.41  34.73 o
   6   1   2  3347.18  3521.81  37.32 o
   7   1   2   692.77   733.76  18.54 o
   8   1   2   560.46   605.95  19.29 o
   9   1   2   962.59  1000.46  32.62 o
  10   1   2   138.81   108.39  12.17 o
  11   1   2   297.39   283.45  23.81 o
 -12   2   2    11.21    15.83  24.40 <
 -11   2   2   163.74   159.99  20.15 o
 -10   2   2    18.36    28.53   9.24 o
  -9   2   2     9.32     7.31   7.07 <
  -8   2   2    11.09    24.73   6.97 o
  -7   2   2   225.21   222.12  10.08 o
  -6   2   2   793.05   771.34  19.43 o
  -5   2   2     8.14    24.11   4.28 o
  -4   2   2   790.12   858.49  18.54 o
  -3   2   2  3212.26  2974.46  29.80 o
  -2   2   2  3174.16  3910.36  29.15 o
  -1   2   2 18068.60 18716.80  44.01 o
   0   2   2  3178.26  2903.38  19.52 o
   1   2   2 19471.30 20434.90  53.28 o
   2   2   2   547.43   599.88  10.64 o
   3   2   2  8764.15  9020.39  38.82 o
   4   2   2   215.46   198.05   9.54 o
   5   2   2  4063.18  4248.00  38.39 o
   6   2   2   992.31   912.41  24.70 o
   7   2   2   863.16   889.74  20.33 o
   8   2   2   164.64   173.34  10.74 o
   9   2   2  1406.64  1369.38  34.57 o
  10   2   2    24.40     1.14   8.97 <
  11   2   2   445.50   422.68  34.79 o
 -12   3   2   213.58   125.60  32.53 o
 -11   3   2   617.71   588.77  33.53 o
 -10   3   2   502.86   521.11  24.76 o
  -9   3   2  2033.95  1961.84  47.79 o
  -8   3   2  1235.83  1206.07  27.46 o
  -7   3   2  3468.21  3438.24  42.42 o
  -6   3   2  2335.97  2305.95  30.64 o
  -5   3   2 11012.10 11019.00  67.08 o
  -4   3   2  3375.77  3062.16  27.61 o
  -3   3   2 13831.70 13416.60  50.96 o
  -2   3   2  5695.90  6065.49  37.14 o
  -1   3   2 18478.00 18800.40  53.12 o
   0   3   2  4297.70  4303.36  23.80 o
   1   3   2  9846.60 10387.10  37.83 o
   2   3   2  6037.33  6599.62  30.44 o
   3   3   2  5705.65  5690.38  28.74 o
   4   3   2  4065.89  4160.52  29.99 o
   5   3   2  6714.69  6988.71  42.89 o
   6   3   2   870.94   890.10  18.78 o
   7   3   2  1300.55  1322.21  25.66 o
   8   3   2   456.95   463.17  16.15 o
   9   3   2  1368.38  1443.06  34.14 o
  10   3   2   142.38    96.97  13.76 o
  11   3   2   395.04   403.56  41.42 o
 -11   4   2     1.86    14.54  14.48 <
 -10   4   2    20.14    37.65  11.50 o
  -9   4   2    33.04    65.97  11.83 o
  -8   4   2   276.17   271.72  13.68 o
  -7   4   2   343.30   340.44  13.16 o
  -6   4   2   309.12   302.75  11.15 o
  -5   4   2   110.78   124.84   8.08 o
  -4   4   2  3972.10  4337.45  34.47 o
  -3   4   2    79.41    77.78   5.53 o
  -2   4   2  1376.86  1387.32  16.56 o
  -1   4   2  4063.09  3531.41  24.84 o
   0   4   2  4959.40  5349.61  27.97 o
   1   4   2   609.77   621.85  10.23 o
   2   4   2  7243.72  7078.99  32.71 o
   3   4   2   947.47   916.30  12.32 o
   4   4   2  4600.60  4782.49  33.86 o
   5   4   2   176.24   186.87   7.18 o
   6   4   2  3475.77  3479.94  33.07 o
   7   4   2   263.93   276.93  11.93 o
   8   4   2  2128.92  2117.05  34.95 o
   9   4   2   162.01   171.71  13.38 o
  10   4   2   491.62   561.28  32.30 o
  11   4   2    21.41    34.54  20.07 <
 -11   5   2    65.09    68.03  19.56 o
 -10   5   2   877.31   862.45  34.89 o
  -9   5   2   342.34   339.51  20.90 o
  -8   5   2  3417.58  3401.09  46.12 o
  -7   5   2  1053.88  1007.00  21.83 o
  -6   5   2  4538.42  4592.65  40.84 o
  -5   5   2  1522.97  1467.05  22.04 o
  -4   5   2  9597.01  9515.64  53.94 o
  -3   5   2  1512.35  1423.21  21.07 o
  -2   5   2 12662.80 12512.50  57.44 o
  -1   5   2    54.55    50.10   3.84 o
   0   5   2 11266.90 11171.00  38.52 o
   1   5   2  5706.02  5335.69  29.12 o
   2   5   2 11432.60 11646.60  43.37 o
   3   5   2  1217.82  1145.28  14.92 o
   4   5   2  7821.81  7794.33  40.78 o
   5   5   2  1686.15  1692.09  20.83 o
   6   5   2  4795.67  4790.15  40.29 o
   7   5   2   980.10   920.23  21.95 o
   8   5   2  3086.04  3191.38  49.62 o
   9   5   2   162.64   177.16  13.71 o
  10   5   2   550.53   584.30  39.88 o
 -11   6   2    37.30    57.10  20.36 <
 -10   6   2    17.13    24.28  11.67 <
  -9   6   2     9.46     8.49   9.81 <
  -8   6   2   239.74   216.49  14.39 o
  -7   6   2   277.18   292.12  13.78 o
  -6   6   2   296.37   300.45  13.04 o
  -5   6   2   832.31   801.76  17.73 o
  -4   6   2   373.57   399.93  13.04 o
  -3   6   2  1120.95  1156.26  17.85 o
  -2   6   2  4317.59  4427.75  31.82 o
  -1   6   2  5984.70  5888.55  34.55 o
   0   6   2  7554.92  8166.96  32.37 o
   1   6   2  4558.31  4496.45  27.61 o
   2   6   2  2753.11  2662.43  21.72 o
   3   6   2  2683.15  2732.82  24.18 o
   4   6   2   480.97   483.63  11.57 o
   5   6   2  2738.40  2760.09  27.29 o
   6   6   2   688.53   647.29  16.11 o
   7   6   2   935.76   911.56  22.16 o
   8   6   2    71.70    61.74  11.39 o
   9   6   2   733.20   745.27  28.84 o
  10   6   2    71.31    89.49  18.99 o
 -11   7   2   853.14   851.74  81.67 o
 -10   7   2   216.32   195.25  18.65 o
  -9   7   2  1611.91  1702.38  46.20 o
  -8   7   2   150.36   164.46  17.40 o
  -7   7   2  1621.28  1550.77  33.60 o
  -6   7   2  1211.98  1228.11  27.61 o
  -5   7   2  7631.17  7460.19  48.29 o
  -4   7   2   708.81   695.46  15.76 o
  -3   7   2 11121.00 10849.60  59.89 o
  -2   7   2  1025.78  1054.30  15.39 o
  -1   7   2 25061.00 25291.50  88.22 o
   0   7   2  1112.97  1152.64  13.85 o
   1   7   2 14527.10 14396.10  51.55 o
   2   7   2  1286.03  1481.60  18.60 o
   3   7   2  7130.59  6914.36  43.16 o
   4   7   2   210.21   183.59   7.18 o
   5   7   2  3419.94  3462.76  34.35 o
   6   7   2    28.02    21.83   5.64 o
   7   7   2  1273.58  1271.09  24.66 o
   8   7   2    13.39    11.62   7.29 <
   9   7   2   736.90   753.55  34.37 o
  10   7   2    44.32    36.03  20.45 <
 -11   8   2     4.92    -4.47  25.00 <
 -10   8   2    19.91    30.71  12.49 <
  -9   8   2     4.01   -16.86  11.18 <
  -8   8   2    99.51    88.49  14.29 o
  -7   8   2   571.78   559.56  24.28 o
  -6   8   2   451.81   441.86  15.90 o
  -5   8   2   374.88   349.13  13.02 o
  -4   8   2   762.23   895.84  18.94 o
  -3   8   2   279.12   302.34  10.94 o
  -2   8   2  1564.20  1563.69  20.74 o
  -1   8   2     2.08     9.51   3.90 <
   0   8   2  1730.30  1597.28  18.44 o
   1   8   2   182.89   172.25   6.51 o
   2   8   2  1919.01  1983.60  22.33 o
   3   8   2   790.73   824.72  14.60 o
   4   8   2  1878.08  1869.01  23.90 o
   5   8   2   741.81   686.68  16.69 o
   6   8   2  1752.00  1687.16  27.61 o
   7   8   2   372.65   378.14  17.47 o
   8   8   2   568.95   549.20  29.45 o
   9   8   2   303.03   336.92  24.53 o
  10   8   2   310.68   232.86  46.27 o
 -10   9   2  1222.46  1168.21  63.39 o
  -9   9   2    26.37    29.11  11.86 <
  -8   9   2  2380.57  2423.84  61.85 o
  -7   9   2   130.34    91.50  11.08 o
  -6   9   2  3882.73  3843.78  49.09 o
  -5   9   2    20.78    25.03   5.40 o
  -4   9   2  6245.64  6194.84  49.53 o
  -3   9   2   219.43   204.41   7.83 o
  -2   9   2  7219.67  7186.94  44.22 o
  -1   9   2    15.20    23.53   4.61 o
   0   9   2  8175.01  8149.58  45.57 o
   1   9   2    47.13    41.53   4.04 o
   2   9   2  8823.73  8682.26  46.31 o
   3   9   2   268.41   266.07   8.85 o
   4   9   2  3483.86  3497.30  33.24 o
   5   9   2    22.94    22.00   5.69 o
   6   9   2  3438.35  3406.12  39.43 o
   7   9   2   110.76    84.68  10.61 o
   8   9   2  1502.62  1505.65  48.27 o
   9   9   2    12.48    -2.15  10.08 <
  10   9   2   463.20   433.00  61.10 o
 -10  10   2     8.31    19.40  15.08 <
  -9  10   2    43.18    39.74  13.14 o
  -8  10   2    82.19    88.14  14.65 o
  -7  10   2   115.83   121.93  14.37 o
  -6  10   2   119.77   127.41  10.56 o
  -5  10   2  1186.13  1167.15  28.64 o
  -4  10   2   478.09   524.67  17.58 o
  -3  10   2   767.62   764.45  14.09 o
  -2  10   2   502.33   539.24  12.86 o
  -1  10   2   369.27   370.04  10.61 o
   0  10   2   864.07   837.95  14.89 o
   1  10   2   120.83   122.97   5.86 o
   2  10   2   555.39   549.94  11.71 o
   3  10   2   749.83   733.81  15.28 o
   4  10   2  1078.76  1040.49  22.06 o
   5  10   2   451.97   436.21  15.56 o
   6  10   2  1390.79  1357.54  31.94 o
   7  10   2   859.01   823.70  29.63 o
   8  10   2   277.35   249.43  21.17 o
   9  10   2   272.26   257.97  26.91 o
 -10  11   2    95.96    74.61  24.90 <
  -9  11   2   886.18   889.98  41.38 o
  -8  11   2   108.08   122.55  16.92 o
  -7  11   2  3041.67  3057.09  67.46 o
  -6  11   2   394.60   384.50  17.66 o
  -5  11   2  5438.92  5402.82  62.91 o
  -4  11   2     5.06    12.22   6.01 <
  -3  11   2  6737.88  6468.14  42.17 o
  -2  11   2    61.14    93.21   7.18 o
  -1  11   2  7511.05  7426.45  49.02 o
   0  11   2   780.47   826.25  18.05 o
   1  11   2  4041.43  3916.94  32.45 o
   2  11   2   968.50  1132.53  19.19 o
   3  11   2  5278.78  5134.12  42.82 o
   4  11   2    65.31    66.26   7.57 o
   5  11   2  2003.60  1949.76  33.32 o
   6  11   2   297.07   289.51  17.83 o
   7  11   2  1216.26  1232.96  43.95 o
   8  11   2     1.74   -11.66  11.01 <
   9  11   2   238.01   179.62  27.82 o
  -9  12   2    68.51    60.91  18.82 o
  -8  12   2    22.79    59.21  18.46 o
  -7  12   2   336.58   336.04  23.75 o
  -6  12   2   121.51   130.05  14.97 o
  -5  12   2   282.40   291.12  17.81 o
  -4  12   2   154.12   194.05  12.15 o
  -3  12   2   316.66   304.93  10.32 o
  -2  12   2  1181.93  1269.28  25.54 o
  -1  12   2   162.54   160.48   8.65 o
   0  12   2   863.23   895.77  20.67 o
   1  12   2    54.44    46.07   4.97 o
   2  12   2  1214.89  1189.08  19.71 o
   3  12   2   299.26   272.76  10.23 o
   4  12   2   851.56   804.67  19.29 o
   5  12   2   354.20   352.68  17.72 o
   6  12   2   596.48   653.62  32.26 o
   7  12   2   549.78   509.28  30.06 o
   8  12   2   168.22   128.60  17.65 o
   9  12   2   299.23   285.11  48.16 o
  -8  13   2   724.87   741.50  45.28 o
  -7  13   2    22.25    41.96  15.23 <
  -6  13   2   864.01   870.38  35.67 o
  -5  13   2   126.16   135.28  16.15 o
  -4  13   2  3734.89  3675.35  53.53 o
  -3  13   2   254.59   235.50   9.79 o
  -2  13   2  3039.22  2984.33  39.67 o
  -1  13   2   833.24   798.43  19.36 o
   0  13   2  5528.32  5882.26  54.36 o
   1  13   2  1268.89  1259.43  21.92 o
   2  13   2  1281.78  1268.44  23.08 o
   3  13   2    35.76    32.40   5.23 o
   4  13   2  1726.68  1709.54  35.06 o
   5  13   2    23.63    14.91   7.55 <
   6  13   2   996.80   970.10  39.38 o
   7  13   2    21.24    18.72   9.99 <
   8  13   2   819.37   817.82  44.34 o
  -8  14   2     0.11    30.01  19.22 <
  -7  14   2     4.36     5.74  12.69 <
  -6  14   2    17.16     9.38  13.17 <
  -5  14   2   228.41   196.45  18.54 o
  -4  14   2   125.32   144.08  15.19 o
  -3  14   2   239.28   249.70  12.79 o
  -2  14   2   301.53   314.46  14.91 o
  -1  14   2    26.85    33.69   6.32 o
   0  14   2  1879.58  1940.06  32.84 o
   1  14   2   211.21   210.29   9.84 o
   2  14   2  1691.02  1671.57  27.46 o
   3  14   2   559.38   584.20  17.93 o
   4  14   2   826.03   776.43  28.47 o
   5  14   2   316.75   289.85  22.44 o
   6  14   2   161.46   155.46  20.82 o
   7  14   2   438.95   389.52  32.28 o
   8  14   2   113.60   101.11  23.74 o
  -7  15   2  1158.21  1205.76  57.42 o
  -6  15   2   187.49   190.51  20.96 o
  -5  15   2   777.61   756.79  35.98 o
  -4  15   2    57.02    69.17  13.20 o
  -3  15   2  1385.82  1460.84  38.48 o
  -2  15   2   220.68   224.82  16.10 o
  -1  15   2  1974.26  2074.96  44.27 o
   0  15   2    69.43    67.96   9.79 o
   1  15   2  1323.59  1333.15  29.58 o
   2  15   2   559.44   526.36  17.98 o
   3  15   2  2407.25  2428.73  44.19 o
   4  15   2   441.92   409.61  21.85 o
   5  15   2   739.35   698.05  33.79 o
   6  15   2   182.22   187.13  23.39 o
   7  15   2   553.63   524.33  45.57 o
   8  15   2    96.35   119.38  34.27 o
  -7  16   2    14.64    12.04  18.06 <
  -6  16   2   172.52   157.40  19.83 o
  -5  16   2    69.92    70.29  13.45 o
  -4  16   2    24.66    51.25  12.39 o
  -3  16   2   515.09   500.69  23.64 o
  -2  16   2   286.48   309.94  19.15 o
  -1  16   2   488.25   511.92  25.31 o
   0  16   2   109.87   132.76  12.62 o
   1  16   2   492.68   489.23  19.16 o
   2  16   2    47.64    75.12   9.27 o
   3  16   2   261.48   269.60  15.86 o
   4  16   2    55.04    36.11  10.01 o
   5  16   2   211.46   200.85  17.61 o
   6  16   2    56.94    58.56  21.82 <
   7  16   2   251.63   143.40  35.74 o
  -7  17   2   167.26    83.30  27.50 o
  -6  17   2   415.23   402.91  33.99 o
  -5  17   2   287.77   298.68  24.70 o
  -4  17   2   855.98   877.94  39.12 o
  -3  17   2   397.16   360.00  24.36 o
  -2  17   2   763.92   883.60  36.06 o
  -1  17   2   299.51   271.28  23.49 o
   0  17   2  1740.99  1867.66  46.38 o
   1  17   2   434.88   380.98  19.50 o
   2  17   2   904.62   979.78  30.75 o
   3  17   2   170.52   170.65  17.59 o
   4  17   2   670.59   682.83  34.64 o
   5  17   2   266.37   297.62  29.10 o
  -6  18   2    34.73    33.42  23.87 <
  -5  18   2    26.94   -13.40  16.41 <
  -4  18   2   144.99   152.11  21.65 o
  -3  18   2    16.23    22.30  11.62 <
  -2  18   2    72.75    74.20  16.52 o
  -1  18   2     4.02     8.65  11.22 <
   0  18   2   152.90   131.92  14.37 o
   1  18   2     4.41    10.71   9.74 <
   2  18   2   233.99   261.02  22.16 o
   3  18   2    16.39    22.00  12.22 <
   4  18   2   375.40   339.34  37.66 o
  -5  19   2   284.30   327.85  51.98 o
  -4  19   2   137.68   122.83  23.66 o
  -3  19   2   413.99   405.51  38.17 o
  -2  19   2   316.53   337.30  33.87 o
  -1  19   2   188.36   181.42  21.54 o
   0  19   2   292.61   260.91  19.94 o
   1  19   2   296.79   302.03  27.29 o
   2  19   2   391.86   364.29  31.19 o
   3  19   2   425.03   484.44  62.91 o
   0  20   2    78.90    99.19  29.65 o
   1  20   2   118.45   198.19  42.24 o
   2  20   2     2.36    -4.64  18.72 <
 -11   0   3   514.39   574.61  48.80 o
  -9   0   3   326.43   347.08  25.95 o
  -7   0   3   191.06   191.59  13.37 o
  -5   0   3   874.22   812.79  23.87 o
  -3   0   3  1250.46  1026.88  20.93 o
  -1   0   3   197.29   242.10   7.67 o
   1   0   3  1256.38  1108.58  28.21 o
   3   0   3  3053.06  3255.04  37.41 o
   5   0   3   247.83   262.31  14.22 o
   7   0   3   788.48   744.76  30.52 o
   9   0   3     7.66    -3.86  13.31 <
  11   0   3    20.28    31.98  14.27 <
 -11   1   3   853.66   960.15  44.49 o
 -10   1   3   417.85   349.85  23.68 o
  -9   1   3  1207.58  1172.94  28.55 o
  -8   1   3  1663.76  1648.34  30.13 o
  -7   1   3  3498.98  3537.40  48.03 o
  -6   1   3  3962.43  3865.42  44.33 o
  -5   1   3  2930.39  2560.90  30.82 o
  -4   1   3 24055.90 25078.80  85.51 o
  -3   1   3  2022.27  2164.33  25.45 o
  -2   1   3 16596.60 17631.80  53.83 o
  -1   1   3 25883.50 25753.30  51.27 o
   0   1   3 11202.50 11513.10  37.31 o
   1   1   3 19073.90 19666.20  61.75 o
   2   1   3  2202.49  2309.10  26.44 o
   3   1   3 22563.20 25353.70  76.13 o
   4   1   3  4551.33  4424.68  33.77 o
   5   1   3  7157.20  7740.60  49.50 o
   6   1   3  4892.11  5029.79  47.52 o
   7   1   3  3173.42  3349.95  44.41 o
   8   1   3  2500.50  2526.52  38.78 o
   9   1   3  1055.81  1178.20  36.16 o
  10   1   3   497.45   484.31  23.34 o
  11   1   3   538.89   600.60  41.24 o
 -11   2   3    23.72    53.81  12.86 o
 -10   2   3   204.55   234.07  18.96 o
  -9   2   3     8.02    10.01   7.52 <
  -8   2   3   740.00   712.19  28.04 o
  -7   2   3    41.86    48.33   9.47 o
  -6   2   3   203.18   196.74  10.49 o
  -5   2   3     2.31     3.32   5.31 <
  -4   2   3  1028.78  1235.50  31.70 o
  -3   2   3   364.95   349.33   9.51 o
  -2   2   3   627.23   702.17  11.09 o
  -1   2   3    48.99    54.39   3.22 o
   0   2   3  1266.42  1202.28  11.91 o
   1   2   3   740.33   678.21  13.24 o
   2   2   3  2406.86  2398.88  21.03 o
   3   2   3    95.42   101.25   5.64 o
   4   2   3   548.39   447.45  17.81 o
   5   2   3     5.82    11.96   4.80 <
   6   2   3   157.09   124.43   8.08 o
   7   2   3    87.19   112.78   8.44 o
   8   2   3    63.70    37.94  10.03 o
   9   2   3    42.32    55.71   9.60 o
  10   2   3   389.33   373.29  20.46 o
  11   2   3     0.06   -18.78  15.32 <
 -11   3   3   371.52   383.06  27.66 o
 -10   3   3   998.60  1002.05  33.59 o
  -9   3   3   427.88   435.09  27.17 o
  -8   3   3  1659.89  1703.73  41.08 o
  -7   3   3  1595.60  1586.68  36.26 o
  -6   3   3  4352.44  4225.44  43.95 o
  -5   3   3  2850.02  2825.87  35.10 o
  -4   3   3 15088.30 15451.10  76.27 o
  -3   3   3  4699.25  4457.35  30.69 o
  -2   3   3 22002.40 22444.30  59.35 o
  -1   3   3  7041.47  6887.19  29.25 o
   0   3   3 55047.50 55283.00  87.87 o
   1   3   3  3369.21  3400.16  27.63 o
   2   3   3 10104.20 10236.70  41.74 o
   3   3   3  3348.93  3283.96  26.84 o
   4   3   3  5957.56  6207.53  45.32 o
   5   3   3  1375.07  1477.16  23.05 o
   6   3   3  3191.75  3350.43  42.30 o
   7   3   3   940.64   987.16  24.67 o
   8   3   3  1738.84  1773.96  38.21 o
   9   3   3   733.52   717.52  27.57 o
  10   3   3  1029.47  1061.36  33.41 o
  11   3   3   234.79   280.46  48.44 o
 -11   4   3   340.48   377.32  27.91 o
 -10   4   3    39.51    53.29  11.39 o
  -9   4   3   413.54   423.67  23.61 o
  -8   4   3    31.65    16.90   7.26 <
  -7   4   3   912.40   952.04  28.28 o
  -6   4   3   835.97   908.29  25.18 o
  -5   4   3   764.59   756.97  18.30 o
  -4   4   3   803.79   705.97  12.34 o
  -3   4   3   925.59   939.18  17.68 o
  -2   4   3   692.84   837.97  13.37 o
  -1   4   3    11.51    21.47   3.41 o
   0   4   3   523.84   525.14   9.33 o
   1   4   3   451.78   419.08   9.55 o
   2   4   3  1487.67  1553.90  19.01 o
   3   4   3   375.98   400.13   9.76 o
   4   4   3    26.17    27.81   4.08 o
   5   4   3    17.69    25.20   4.27 o
   6   4   3   802.69   798.92  21.03 o
   7   4   3   373.22   378.06  15.95 o
   8   4   3     6.95    14.34   6.91 <
   9   4   3    15.87     2.30   8.56 <
  10   4   3    61.12    60.54  17.13 o
 -11   5   3   890.65   872.10  46.42 o
 -10   5   3   299.50   238.20  20.05 o
  -9   5   3  1656.39  1674.25  45.71 o
  -8   5   3   913.32   911.46  27.25 o
  -7   5   3  7089.50  6908.51  69.20 o
  -6   5   3   290.09   280.45  12.61 o
  -5   5   3  4662.75  4713.28  41.50 o
  -4   5   3  2691.26  2612.93  26.67 o
  -3   5   3 14421.70 14088.30  58.22 o
  -2   5   3  5528.10  5532.49  34.01 o
  -1   5   3  5002.54  4770.26  37.04 o
   0   5   3   647.68   652.49  11.23 o
   1   5   3 11537.20 11541.40  46.96 o
   2   5   3  4008.78  4048.63  29.31 o
   3   5   3 12413.60 12653.50  57.87 o
   4   5   3   884.27   921.84  14.84 o
   5   5   3  8510.25  8466.77  54.50 o
   6   5   3  1125.23  1098.54  21.54 o
   7   5   3  4261.52  4457.13  56.30 o
   8   5   3   857.72   832.84  28.40 o
   9   5   3  1470.52  1383.04  45.32 o
  10   5   3   202.42   176.10  24.59 o
 -11   6   3    25.22   -19.25  14.39 <
 -10   6   3   140.45   158.41  17.20 o
  -9   6   3   147.96   130.80  14.26 o
  -8   6   3   611.49   596.15  23.53 o
  -7   6   3   600.98   582.45  18.85 o
  -6   6   3   421.88   417.34  16.45 o
  -5   6   3   427.32   383.04  11.59 o
  -4   6   3  1008.39  1130.01  20.73 o
  -3   6   3    69.43    75.97   5.21 o
  -2   6   3   961.71  1006.79  15.73 o
  -1   6   3   893.58  1025.50  17.51 o
   0   6   3    90.28    90.36   4.61 o
   1   6   3   302.95   281.13   7.52 o
   2   6   3   320.83   355.53  11.04 o
   3   6   3     4.99     1.44   3.87 <
   4   6   3   339.89   329.66  12.53 o
   5   6   3    11.08    14.02   4.52 o
   6   6   3   212.97   203.72  10.27 o
   7   6   3   293.03   253.33  12.97 o
   8   6   3   150.55   118.73  13.06 o
   9   6   3     0.21    26.91  14.10 <
  10   6   3   109.39   118.53  25.83 o
 -11   7   3    19.09    25.66  15.64 <
 -10   7   3   955.41   964.29  43.17 o
  -9   7   3    79.20   112.39  15.93 o
  -8   7   3  2248.52  2238.93  49.49 o
  -7   7   3    88.99    97.10  11.50 o
  -6   7   3  6055.43  6124.64  54.87 o
  -5   7   3   701.28   690.43  16.08 o
  -4   7   3  9830.62  9821.00  54.76 o
  -3   7   3   343.48   318.72   9.88 o
  -2   7   3  8050.43  7797.55  51.54 o
  -1   7   3  8990.37  9201.32  48.78 o
   0   7   3 11715.00 11994.80  46.45 o
   1   7   3  3021.48  3102.69  25.41 o
   2   7   3 11226.30 10940.60  53.84 o
   3   7   3  1092.99  1043.73  18.26 o
   4   7   3  7207.94  7258.43  45.33 o
   5   7   3   147.73   127.04   8.20 o
   6   7   3  4098.38  4061.39  46.41 o
   7   7   3     9.84     6.61   5.55 <
   8   7   3  1793.66  1823.96  51.03 o
   9   7   3    53.09    32.18  14.81 <
 -11   8   3    14.06     9.47  16.42 <
 -10   8   3    67.12    58.46  14.15 o
  -9   8   3    80.08    76.17  13.00 o
  -8   8   3   170.60   192.47  19.61 o
  -7   8   3    80.12    83.47  10.13 o
  -6   8   3   773.40   762.47  20.70 o
  -5   8   3   106.12   116.00   7.45 o
  -4   8   3  1064.13  1128.61  18.82 o
  -3   8   3     5.10     9.31   3.93 <
  -2   8   3   422.55   431.49  12.27 o
  -1   8   3   254.45   200.34   8.76 o
   0   8   3   697.26   746.26  12.94 o
   1   8   3   150.28   128.57   5.96 o
   2   8   3   230.18   225.58   8.83 o
   3   8   3     5.06    11.40   4.17 <
   4   8   3    68.25    59.72   6.36 o
   5   8   3    61.38    70.15   7.22 o
   6   8   3   320.92   276.04  13.75 o
   7   8   3     0.57    15.21   7.11 <
   8   8   3     7.49     3.14  10.10 <
   9   8   3    40.26    31.29  15.35 <
 -10   9   3    87.27    37.46  17.61 <
  -9   9   3  1593.31  1718.64  55.07 o
  -8   9   3   313.05   279.66  22.09 o
  -7   9   3  3281.11  3368.59  67.82 o
  -6   9   3   498.10   472.55  16.14 o
  -5   9   3  5143.50  5146.83  49.01 o
  -4   9   3    19.29    19.60   4.48 o
  -3   9   3 10582.30 10448.70  49.29 o
  -1   9   3  9208.00  9490.23  57.01 o
   0   9   3   810.72   927.19  15.19 o
   1   9   3  9604.91  9576.93  46.49 o
   2   9   3   564.96   647.16  13.54 o
   3   9   3  9298.08  9375.51  55.04 o
   4   9   3   170.41   162.50   9.57 o
   5   9   3  4640.09  4607.40  49.90 o
   6   9   3   272.04   264.50  13.45 o
   7   9   3  2842.94  2936.06  55.45 o
   8   9   3    97.28    96.56  14.22 o
   9   9   3  1121.48  1224.55  55.25 o
 -10  10   3    29.00    69.48  33.18 <
  -9  10   3    45.16    30.72  13.95 <
  -8  10   3    21.06    25.66  10.87 <
  -7  10   3   112.73   117.26  14.85 o
  -6  10   3   307.50   291.73  15.06 o
  -5  10   3   132.12   140.58   9.84 o
  -4  10   3   417.81   485.78  16.83 o
  -3  10   3   236.80   223.84   7.62 o
  -2  10   3   143.24   155.42   8.08 o
  -1  10   3  1509.79  1559.93  22.34 o
   0  10   3    21.73    28.79   4.00 o
   1  10   3     3.00     5.14   3.55 <
   2  10   3   229.35   243.68   8.96 o
   3  10   3    35.65    37.49   5.34 o
   4  10   3   380.87   378.31  16.87 o
   5  10   3    27.21    15.40   6.53 <
   6  10   3   132.79   103.21  12.05 o
   7  10   3    71.95    72.07  11.33 o
   8  10   3   143.38   122.28  16.36 o
   9  10   3     4.15    -1.55  16.36 <
  -9  11   3    20.49    32.23  14.92 <
  -8  11   3  1003.67  1038.99  42.39 o
  -7  11   3    86.66    68.13  12.93 o
  -6  11   3  2030.13  2032.99  40.09 o
  -5  11   3    24.92    28.12   6.49 o
  -4  11   3  1944.02  2021.38  28.59 o
  -3  11   3     0.75     4.56   3.69 <
  -2  11   3  6055.49  5993.64  50.00 o
  -1  11   3     4.90     8.18   4.97 <
   0  11   3 11193.20 11858.10  69.12 o
   1  11   3     2.89     5.17   3.69 <
   2  11   3  9717.38  9859.77  55.76 o
   3  11   3   322.59   320.63  13.40 o
   4  11   3  5959.86  5808.28  59.69 o
   5  11   3    33.64    35.51   6.78 o
   6  11   3  2000.90  1930.21  45.23 o
   7  11   3    47.02     4.31  11.90 <
   8  11   3   689.84   680.57  35.51 o
   9  11   3     5.42   -11.38  21.55 <
  -9  12   3    69.45    68.78  26.44 <
  -8  12   3   148.70   126.49  20.70 o
  -7  12   3    97.06    76.35  13.04 o
  -6  12   3   267.61   248.10  22.24 o
  -5  12   3    75.14    80.83  10.16 o
  -4  12   3   167.09   189.47  11.45 o
  -3  12   3     1.26     6.90   4.17 <
  -2  12   3    86.13   105.59   9.86 o
  -1  12   3   104.78   100.76   8.18 o
   0  12   3     2.45     2.81   5.16 <
   1  12   3    40.48    36.56   5.30 o
   2  12   3    84.83    86.13   7.31 o
   3  12   3    45.78    41.73   5.04 o
   4  12   3   103.25    95.44  10.85 o
   5  12   3     0.71    11.60   7.49 <
   6  12   3   155.87   122.79  14.06 o
   7  12   3    47.26    70.63  14.51 o
   8  12   3     6.36    -2.49  13.17 <
  -8  13   3    12.17    32.66  14.89 <
  -7  13   3  1611.28  1599.10  63.20 o
  -6  13   3    17.38    18.85  11.83 <
  -5  13   3  3413.44  3440.39  60.03 o
  -4  13   3   563.39   498.84  19.97 o
  -3  13   3  4840.31  4538.85  42.34 o
  -2  13   3   307.75   346.94  15.84 o
  -1  13   3  2840.20  2867.59  38.69 o
   0  13   3   725.70   715.67  20.21 o
   1  13   3  3225.62  3366.34  36.64 o
   2  13   3   197.33   236.88  13.02 o
   3  13   3  1537.39  1526.74  28.71 o
   4  13   3   341.41   291.60  16.84 o
   5  13   3  2193.22  2174.74  44.63 o
   6  13   3   178.62   152.38  17.17 o
   7  13   3  1251.12  1251.05  47.47 o
   8  13   3   119.24   136.90  19.97 o
  -8  14   3     1.35    32.78  32.77 <
  -7  14   3   314.07   322.05  30.99 o
  -6  14   3   128.18   141.96  19.29 o
  -5  14   3   299.49   285.34  22.41 o
  -4  14   3    92.24   134.05  16.51 o
  -3  14   3   311.58   295.88  17.35 o
  -2  14   3   126.27   141.81  12.20 o
  -1  14   3   148.41   144.88  11.84 o
   0  14   3    28.04    25.65   6.23 o
   1  14   3   142.27   136.31   9.43 o
   2  14   3   142.33   164.32  12.00 o
   3  14   3    47.20    57.33   7.89 o
   4  14   3   115.87   127.68  14.58 o
   5  14   3     9.75    10.13   8.38 <
   6  14   3    62.30    28.22  11.98 <
   7  14   3    83.17    82.50  17.45 o
   8  14   3    85.56    81.34  17.21 o
  -7  15   3   233.98   250.77  23.95 o
  -6  15   3  1369.76  1465.39  52.46 o
  -5  15   3   265.14   252.16  21.85 o
  -4  15   3   898.50   917.17  38.07 o
  -3  15   3   329.05   302.83  22.02 o
  -2  15   3  2303.65  2283.71  46.22 o
  -1  15   3   264.71   231.37  17.31 o
   0  15   3  1962.39  2136.01  40.66 o
   1  15   3    50.95    59.63   8.65 o
   2  15   3  2212.42  2185.64  42.89 o
   3  15   3    99.31    92.19   9.55 o
   4  15   3  1794.06  1874.09  45.86 o
   5  15   3    94.44   100.47  15.12 o
   6  15   3  1092.90  1157.06  53.30 o
   7  15   3   130.94   137.19  25.03 o
  -7  16   3     1.15    -0.25  26.50 <
  -6  16   3    23.28    17.98  11.39 <
  -5  16   3     4.47    12.34  10.99 <
  -4  16   3   188.79   185.84  19.83 o
  -3  16   3    12.02    -3.59   9.96 <
  -2  16   3    17.92     1.75   8.58 <
  -1  16   3     8.72     7.86  10.03 <
   0  16   3   325.04   324.34  19.83 o
   1  16   3   109.28    96.94  12.01 o
   2  16   3     4.96     0.95   6.75 <
   3  16   3    10.28    -5.44   7.67 <
   4  16   3    93.29    73.26  14.85 o
   5  16   3    86.31   102.00  17.49 o
   6  16   3    27.79    78.71  32.66 <
  -6  17   3    88.76    57.13  17.04 o
  -5  17   3  1007.78  1074.11  51.41 o
  -4  17   3   328.04   292.01  23.87 o
  -3  17   3   994.83   989.74  40.23 o
  -2  17   3   336.29   326.69  28.09 o
  -1  17   3  1353.23  1547.24  54.50 o
   0  17   3   372.91   388.67  29.05 o
   1  17   3  1147.62  1156.18  38.13 o
   2  17   3   300.93   282.60  20.12 o
   3  17   3   618.65   666.76  40.10 o
   4  17   3   155.37   158.78  21.93 o
   5  17   3   453.30   534.32  63.31 o
  -6  18   3    37.31    11.87  29.42 <
  -5  18   3    74.13    73.47  16.11 o
  -4  18   3    12.74     6.77  13.66 <
  -3  18   3    98.96    80.41  13.83 o
  -2  18   3    20.01    -2.52  11.90 <
  -1  18   3    24.07    13.50  13.24 <
   0  18   3     7.39    13.51  11.45 <
   1  18   3     0.55     2.83   8.85 <
   2  18   3   114.36   119.23  17.38 o
   3  18   3     1.98   -20.97  14.22 <
   4  18   3    58.44    83.69  32.33 <
   5  18   3    19.79    25.49  23.15 <
  -4  19   3   275.68   313.90  28.91 o
  -3  19   3   113.94   106.04  23.43 o
  -2  19   3   772.84   803.31  75.12 o
  -1  19   3   822.10   838.41  45.47 o
   0  19   3   746.19   781.34  36.97 o
   1  19   3   431.59   391.66  30.33 o
   2  19   3   696.13   716.98  42.01 o
   3  19   3   327.19   295.97  48.56 o
  -3  20   3     8.78   -16.01  22.12 <
  -2  20   3     5.02   -17.20  23.49 <
  -1  20   3    16.63    -5.09  13.30 <
   0  20   3    56.67    65.34  19.40 o
   1  20   3     1.11   -45.19  20.21 <
 -10   0   4   961.76   970.48  59.63 o
  -8   0   4  3630.89  3834.44  75.67 o
  -6   0   4  6028.92  6119.14  64.82 o
  -4   0   4 26014.40 26201.10 154.21 o
  -2   0   4  7857.69  7835.83  58.66 o
   0   0   4  7497.59  8138.74  54.46 o
   2   0   4    74.77    57.05   6.56 o
   4   0   4   463.70   337.23  21.72 o
   6   0   4   640.30   626.77  30.71 o
   8   0   4   678.36   769.17  39.65 o
  10   0   4   297.82   252.43  27.39 o
 -11   1   4    63.37    72.51  15.33 o
 -10   1   4   571.21   628.21  29.11 o
  -9   1   4   352.60   375.99  21.01 o
  -8   1   4   823.91   732.06  24.19 o
  -7   1   4  1013.62   949.82  28.35 o
  -6   1   4  1852.05  1846.70  29.03 o
  -5   1   4  1992.91  1892.72  26.72 o
  -4   1   4  1726.17  1482.94  25.22 o
  -3   1   4  4336.53  4147.18  28.93 o
  -2   1   4  3873.28  3910.53  25.99 o
  -1   1   4  8109.31  8192.59  31.44 o
   0   1   4  6391.05  6312.88  32.11 o
   1   1   4 19432.30 19627.20  76.56 o
   2   1   4  5077.55  4937.55  36.12 o
   3   1   4  9928.43 10646.80  52.53 o
   4   1   4  2969.64  3106.21  31.54 o
   5   1   4  2244.80  2440.22  32.73 o
   6   1   4  3726.67  3922.57  59.44 o
   7   1   4   531.76   524.95  23.16 o
   8   1   4  1819.57  1723.23  45.83 o
   9   1   4   260.10   277.12  19.23 o
  10   1   4  1265.84  1387.06  39.07 o
  11   1   4   211.83   254.05  44.61 o
 -11   2   4   923.57   973.49  44.91 o
 -10   2   4    39.06    29.27  10.50 <
  -9   2   4  1496.36  1586.31  42.61 o
  -8   2   4    62.98    53.15   8.35 o
  -7   2   4  2675.41  2697.93  40.91 o
  -6   2   4   612.58   577.41  20.14 o
  -5   2   4  3240.96  3089.27  36.71 o
  -4   2   4  2597.59  2606.92  32.60 o
  -3   2   4  4021.18  3572.70  26.03 o
  -2   2   4   594.08   630.02  10.81 o
  -1   2   4  7970.07  7872.04  31.05 o
   0   2   4  1937.74  1977.78  17.62 o
   1   2   4  4037.07  4039.62  34.92 o
   2   2   4  1382.62  1650.54  26.07 o
   3   2   4 15283.40 16690.60  64.81 o
   4   2   4    96.13    83.74   6.97 o
   5   2   4  2931.35  3192.12  32.95 o
   6   2   4   140.49   124.60  12.11 o
   7   2   4  1635.66  1687.38  34.68 o
   8   2   4    13.49    22.58   9.55 <
   9   2   4    32.31    48.81   9.86 o
  10   2   4    20.75     5.86  11.40 <
  11   2   4     6.77    11.80  19.88 <
 -11   3   4    30.42    13.40  12.14 <
 -10   3   4   456.55   434.78  25.31 o
  -9   3   4   402.89   409.94  26.51 o
  -8   3   4   503.84   481.60  19.61 o
  -7   3   4   697.06   677.90  21.11 o
  -6   3   4  1906.37  1852.79  33.56 o
  -5   3   4  6373.33  6369.79  57.16 o
  -4   3   4  1109.71  1216.95  19.09 o
  -3   3   4  6601.75  6627.83  42.63 o
  -2   3   4  3288.10  3448.77  24.53 o
  -1   3   4  6806.35  6624.62  31.07 o
   0   3   4  2509.85  2427.37  20.01 o
   1   3   4 10636.20 10364.50  46.45 o
   2   3   4  2689.22  2739.74  23.66 o
   3   3   4  6648.71  6645.21  41.67 o
   4   3   4  3098.21  3119.55  32.74 o
   5   3   4  5811.47  6055.06  52.98 o
   6   3   4  2690.86  2735.65  43.10 o
   7   3   4  4047.33  4198.44  51.40 o
   8   3   4   655.82   750.63  29.87 o
   9   3   4   873.41   855.03  33.51 o
  10   3   4   442.62   386.93  28.88 o
  11   3   4   316.73   321.86  54.21 o
 -11   4   4   106.71    84.32  16.08 o
 -10   4   4   787.74   732.95  32.78 o
  -9   4   4   517.41   504.93  28.62 o
  -8   4   4  1972.46  1945.91  38.11 o
  -7   4   4  1168.12  1162.70  27.33 o
  -6   4   4  5552.94  5532.55  51.58 o
  -5   4   4   130.10   126.98   7.43 o
  -4   4   4  7711.93  7710.81  45.02 o
  -3   4   4   698.97   675.35  14.63 o
  -2   4   4  7885.46  7640.96  35.44 o
  -1   4   4  2021.67  1991.02  19.94 o
   0   4   4  6685.34  6761.43  32.45 o
   1   4   4   211.90   197.01   6.63 o
   2   4   4  4276.94  4259.85  34.72 o
   3   4   4   686.54   700.53  14.36 o
   4   4   4  1940.01  2025.01  26.13 o
   5   4   4    10.72    13.88   5.40 <
   6   4   4   975.10  1048.38  22.89 o
   7   4   4   420.17   453.94  19.74 o
   8   4   4   182.82   192.02  13.96 o
   9   4   4    47.66    62.71  14.02 o
  10   4   4   248.65   269.61  31.94 o
 -11   5   4    26.01    36.09  14.67 <
 -10   5   4   432.09   453.45  26.48 o
  -9   5   4   164.39   181.77  16.96 o
  -8   5   4  1869.40  1840.61  39.34 o
  -7   5   4  2030.57  1819.88  34.59 o
  -6   5   4  4065.09  3772.49  38.48 o
  -5   5   4  1064.81   994.71  18.64 o
  -4   5   4  5186.98  5200.32  45.18 o
  -3   5   4  2747.52  2599.56  28.84 o
  -2   5   4  8839.85  8913.60  44.44 o
  -1   5   4   693.20   683.62  13.06 o
   0   5   4  8949.81  8713.64  39.74 o
   1   5   4   999.82   973.82  16.12 o
   2   5   4  8859.70  9178.49  52.82 o
   3   5   4  3379.68  3444.16  37.72 o
   4   5   4  7184.44  7322.55  45.35 o
   5   5   4  1073.48  1092.11  22.92 o
   6   5   4  2674.62  2795.69  39.12 o
   7   5   4   174.05   179.23  14.10 o
   8   5   4  1629.53  1767.76  42.03 o
   9   5   4   146.68   157.20  20.83 o
  10   5   4   825.19   693.35  73.60 o
 -11   6   4   470.24   465.50  34.73 o
 -10   6   4   329.41   342.50  24.04 o
  -9   6   4   631.91   656.78  29.82 o
  -8   6   4    18.08    27.22   7.25 o
  -7   6   4  1930.16  1928.82  43.30 o
  -6   6   4   269.50   231.60  14.74 o
  -5   6   4  2743.15  2665.53  29.80 o
  -4   6   4   795.84   779.29  16.42 o
  -3   6   4  3532.02  3512.90  35.26 o
  -2   6   4  4564.01  4526.57  41.90 o
  -1   6   4  5600.17  5094.75  42.48 o
   0   6   4 15576.20 17235.60  62.36 o
   1   6   4  4889.10  4888.05  38.52 o
   2   6   4  2287.74  2395.83  28.57 o
   3   6   4  2779.95  2797.78  32.30 o
   4   6   4  1490.23  1529.76  24.72 o
   5   6   4  1347.97  1255.20  24.84 o
   6   6   4    94.99    78.44   9.04 o
   7   6   4   309.98   305.72  15.73 o
   8   6   4     4.09    11.94   8.39 <
   9   6   4    81.04    70.97  14.34 o
  10   6   4   121.50    83.60  31.98 <
 -11   7   4   131.85   127.42  24.36 o
 -10   7   4   115.60    88.46  16.80 o
  -9   7   4   627.15   594.22  32.33 o
  -8   7   4     1.55     4.38   8.22 <
  -7   7   4   393.40   393.64  18.06 o
  -6   7   4    74.00    72.03   7.96 o
  -5   7   4  2584.83  2578.65  30.75 o
  -4   7   4   414.77   404.75  12.28 o
  -3   7   4  5631.26  5573.21  41.60 o
  -2   7   4   965.52  1214.15  26.44 o
  -1   7   4 14417.10 14184.70  74.05 o
   0   7   4   475.62   468.30  11.08 o
   1   7   4  8010.53  7925.27  51.25 o
   2   7   4   162.04   176.36   8.34 o
   3   7   4  5164.80  5021.59  37.77 o
   4   7   4   369.86   350.81  11.93 o
   5   7   4  3228.88  3124.67  37.14 o
   6   7   4   884.01   861.91  26.28 o
   7   7   4  2628.66  2642.92  51.48 o
   8   7   4   318.89   267.00  18.23 o
   9   7   4   964.31   942.90  47.93 o
 -11   8   4   232.05   242.65  47.00 o
 -10   8   4   529.06   494.77  36.44 o
  -9   8   4   632.78   575.91  32.11 o
  -8   8   4  1279.53  1271.31  44.67 o
  -7   8   4  2007.65  1996.05  36.81 o
  -6   8   4  1370.66  1394.11  26.33 o
  -5   8   4   400.60   394.63  13.74 o
  -4   8   4  2254.71  2301.37  26.68 o
  -3   8   4  1347.05  1323.68  18.50 o
  -2   8   4  1901.97  1727.39  25.42 o
  -1   8   4    83.04    54.08   5.48 o
   0   8   4  1690.10  1498.57  19.43 o
   1   8   4  1952.07  1892.09  21.00 o
   2   8   4   869.03   925.90  16.31 o
   3   8   4  1565.22  1563.39  24.09 o
   4   8   4  1120.27  1078.17  21.28 o
   5   8   4   490.39   465.99  14.56 o
   6   8   4   508.31   493.85  20.12 o
   7   8   4   621.70   628.14  26.11 o
   8   8   4   204.99   181.77  15.62 o
   9   8   4    27.00    61.22  17.35 o
 -10   9   4   104.08   123.41  35.88 o
  -9   9   4    11.03    33.73  11.67 <
  -8   9   4   817.11   842.51  37.05 o
  -7   9   4   148.33   143.96  11.96 o
  -6   9   4  1095.58  1134.30  24.38 o
  -5   9   4   130.18   118.43   8.03 o
  -4   9   4  3398.02  3413.74  36.25 o
  -3   9   4    85.97    90.89   6.78 o
  -2   9   4  5961.90  6030.60  46.73 o
  -1   9   4   412.98   406.16  12.65 o
   0   9   4  6584.21  6860.67  43.91 o
   1   9   4   688.12   707.67  13.31 o
   2   9   4  4990.89  4972.09  37.84 o
   3   9   4   191.91   181.87  10.34 o
   4   9   4  4911.58  4926.24  48.97 o
   5   9   4     1.42     3.38   5.30 <
   6   9   4  1568.23  1584.58  35.92 o
   7   9   4    30.35    42.01   9.11 o
   8   9   4  1665.25  1574.05  50.82 o
   9   9   4    17.21     6.46  16.28 <
 -10  10   4   213.79   209.51  43.19 o
  -9  10   4   496.14   542.35  39.48 o
  -8  10   4   476.38   483.33  29.72 o
  -7  10   4   579.43   631.80  30.96 o
  -6  10   4  1252.46  1314.48  28.96 o
  -5  10   4   960.86   932.97  24.84 o
  -4  10   4  2255.52  2239.88  32.05 o
  -3  10   4  1084.89  1034.32  20.67 o
  -2  10   4  1243.16  1203.04  25.01 o
  -1  10   4  1429.73  1423.44  23.71 o
   0  10   4  4765.29  4832.16  38.03 o
   1  10   4  1626.07  1511.94  19.88 o
   2  10   4   340.58   378.24  14.39 o
   3  10   4    82.43    72.06   8.17 o
   4  10   4  1352.86  1292.48  28.81 o
   5  10   4    95.52    85.11   8.56 o
   6  10   4   162.64   131.45  14.13 o
   7  10   4     2.51     7.79   8.07 <
   8  10   4   101.86    96.84  15.52 o
   9  10   4   112.70    63.75  15.94 o
  -9  11   4   332.03   315.19  31.78 o
  -8  11   4     5.61    16.90  13.42 <
  -7  11   4   519.78   569.15  30.03 o
  -6  11   4    69.48    64.64  10.85 o
  -5  11   4  1875.93  1932.45  36.42 o
  -4  11   4   362.46   315.48  12.34 o
  -3  11   4  2780.30  2669.84  36.50 o
  -2  11   4   695.73   905.61  29.14 o
  -1  11   4  3359.00  3226.58  38.39 o
   0  11   4    26.27    25.65   4.89 o
   1  11   4  2958.76  2996.78  30.04 o
   2  11   4    57.05    66.90   7.81 o
   3  11   4  1883.36  1806.74  35.22 o
   4  11   4     1.30     7.56   6.26 <
   5  11   4  2475.12  2500.87  46.46 o
   6  11   4    91.45    60.82  12.70 o
   7  11   4  1917.34  1862.40  55.59 o
   8  11   4     1.29    26.98  13.28 <
  -9  12   4   489.48   474.66  61.67 o
  -8  12   4   265.67   243.64  28.69 o
  -7  12   4  1013.54  1046.51  50.92 o
  -6  12   4   366.61   342.66  29.03 o
  -5  12   4  1578.17  1507.91  31.46 o
  -4  12   4   105.82   124.57  11.45 o
  -3  12   4  2479.36  2324.15  43.51 o
  -2  12   4   688.72   711.34  24.09 o
  -1  12   4   969.06   963.29  23.27 o
   0  12   4   274.24   274.83  12.29 o
   1  12   4   797.25   755.21  17.35 o
   2  12   4  1684.48  1504.24  25.20 o
   3  12   4   459.73   468.48  18.05 o
   4  12   4   463.50   422.37  18.10 o
   5  12   4   280.90   273.65  16.52 o
   6  12   4    69.64    70.50  10.85 o
   7  12   4   329.39   311.13  23.98 o
   8  12   4     6.59     5.26  11.21 <
  -8  13   4   508.25   536.98  39.61 o
  -7  13   4     1.73    14.65  12.62 <
  -6  13   4  1054.34   998.89  41.76 o
  -5  13   4     1.28    -4.44   9.64 <
  -4  13   4  2006.84  2105.75  46.15 o
  -3  13   4     1.63     5.45   6.97 <
  -2  13   4  2015.24  2137.38  42.28 o
  -1  13   4     2.74     9.96   6.06 <
   0  13   4  2615.17  2793.94  41.24 o
   1  13   4   139.79   138.46   9.28 o
   2  13   4  2871.87  2776.87  33.59 o
   3  13   4    75.54    89.99   9.23 o
   4  13   4  2425.27  2511.90  47.67 o
   5  13   4    50.92    25.13   7.66 o
   6  13   4  1274.78  1225.47  45.50 o
   7  13   4     0.16     6.29  11.19 <
   8  13   4   745.22   753.71  43.72 o
  -7  14   4    39.84    38.25  14.30 <
  -6  14   4   659.15   655.50  35.65 o
  -5  14   4   167.95   153.48  16.67 o
  -4  14   4   418.07   435.29  27.09 o
  -3  14   4   428.92   426.14  25.03 o
  -2  14   4  1072.43  1111.59  37.73 o
  -1  14   4   120.42   111.71  10.36 o
   0  14   4  1223.97  1180.55  27.92 o
   1  14   4   272.45   258.53  12.29 o
   2  14   4  1447.78  1385.89  31.61 o
   3  14   4    21.19    14.12   6.05 <
   4  14   4   777.12   749.48  27.97 o
   5  14   4     9.50    -4.06   8.73 <
   6  14   4   276.04   267.34  22.88 o
   7  14   4     0.91     1.30  10.44 <
  -7  15   4   358.23   377.08  33.77 o
  -6  15   4   113.11    98.38  16.46 o
  -5  15   4   685.48   663.96  34.68 o
  -4  15   4    32.02    31.07  11.49 <
  -3  15   4   911.34   939.40  37.35 o
  -2  15   4   258.00   290.89  22.71 o
  -1  15   4  1632.88  1642.64  52.70 o
   0  15   4    68.91    39.37  10.43 o
   1  15   4  2044.85  2247.44  46.96 o
   2  15   4   229.94   226.48  13.50 o
   3  15   4  1252.29  1281.80  30.55 o
   4  15   4   121.02   125.36  13.48 o
   5  15   4   804.37   808.10  34.01 o
   6  15   4   144.11    37.05  14.98 <
   7  15   4   395.04   420.76  41.66 o
  -6  16   4    68.22    75.38  19.60 o
  -5  16   4   695.03   631.18  34.41 o
  -4  16   4     3.99     7.93  11.04 <
  -3  16   4   991.35  1029.99  40.49 o
  -2  16   4    34.31    33.60   9.95 o
  -1  16   4   895.32   911.36  40.61 o
   0  16   4    21.89    15.22  10.16 <
   1  16   4   689.91   666.45  32.50 o
   2  16   4   127.68   160.84  17.01 o
   3  16   4   496.53   543.67  26.61 o
   4  16   4    48.04    43.13  14.09 o
   5  16   4   307.36   269.13  27.58 o
   6  16   4    22.87    -0.17  21.00 <
  -6  17   4   202.49   268.64  34.65 o
  -5  17   4    86.05   103.53  19.13 o
  -4  17   4   623.68   640.69  34.69 o
  -3  17   4    85.56    86.43  14.46 o
  -2  17   4   884.22   966.36  45.16 o
  -1  17   4    46.94    48.67  12.21 o
   0  17   4  1030.10  1118.67  49.52 o
   1  17   4   227.13   232.94  23.78 o
   2  17   4   759.28   792.37  32.54 o
   3  17   4   261.22   240.19  22.36 o
   4  17   4   451.14   470.01  36.02 o
   5  17   4   147.97    79.25  29.05 <
  -5  18   4    26.91     4.85  13.68 <
  -4  18   4   509.91   525.47  36.08 o
  -3  18   4     0.66   -23.26  13.18 <
  -2  18   4   407.72   381.59  39.00 o
  -1  18   4    30.59    43.95  13.82 o
   0  18   4    95.37    79.05  16.08 o
   1  18   4    31.54    32.33  10.82 <
   2  18   4   344.28   359.23  26.79 o
   3  18   4    94.69    38.14  18.00 <
   4  18   4   239.74   201.53  43.61 o
  -4  19   4   151.02   166.52  22.47 o
  -3  19   4   187.47   221.74  44.64 o
  -2  19   4   156.29   143.84  38.11 o
  -1  19   4   128.91   129.61  19.15 o
   0  19   4   116.92   105.73  17.85 o
   1  19   4   307.46   338.73  29.80 o
   2  19   4    41.55    21.73  12.73 <
   3  19   4   363.52   340.10  52.64 o
  -2  20   4     5.94   -47.06  26.67 <
  -1  20   4   403.51   376.12  39.75 o
   0  20   4     0.11     1.20  22.16 <
   1  20   4    95.40   148.03  38.30 o
 -11   0   5   555.74   484.66  45.35 o
  -9   0   5  1996.27  2045.03  80.59 o
  -7   0   5  5519.11  5192.59 112.40 o
  -5   0   5 10158.30 10413.40 109.64 o
  -3   0   5 25307.30 25307.20 102.93 o
  -1   0   5 15361.10 15492.50  57.97 o
   1   0   5 15922.00 16544.80 107.03 o
   3   0   5  7804.09  7945.52 108.78 o
   5   0   5  8210.51  8733.70 132.01 o
   7   0   5  1969.13  2257.02  78.13 o
   9   0   5  1126.99  1280.20  55.86 o
 -11   1   5     0.79   -13.44  12.99 <
 -10   1   5    11.70     1.22  10.73 <
  -9   1   5     3.08     3.50   9.55 <
  -8   1   5    29.99    39.62   9.11 o
  -7   1   5    35.62    26.76   8.79 o
  -6   1   5   236.14   177.40  14.06 o
  -5   1   5  1416.04  1433.87  24.11 o
  -4   1   5   474.16   430.13  15.71 o
  -3   1   5  3673.53  3595.99  30.04 o
  -2   1   5   814.08   759.50  12.28 o
  -1   1   5  1291.03  1301.74  14.05 o
   0   1   5  1297.24  1360.34  15.93 o
   1   1   5   370.54   365.89  11.11 o
   2   1   5   546.99   574.75  15.86 o
   3   1   5   180.07   136.64   7.65 o
   4   1   5  1450.94  1631.83  27.13 o
   5   1   5   451.12   393.70  18.55 o
   6   1   5   798.25   746.74  26.88 o
   7   1   5   614.10   691.90  27.58 o
   8   1   5   949.42  1006.00  36.06 o
   9   1   5   634.26   548.72  26.13 o
  10   1   5   101.46    45.01  11.63 o
 -11   2   5     8.23    16.67  13.23 <
 -10   2   5  1941.59  2046.64  61.73 o
  -9   2   5    50.88    64.82  11.47 o
  -8   2   5  4822.65  4794.88  61.25 o
  -7   2   5    93.21    86.53  10.16 o
  -6   2   5  8157.16  8181.08  70.80 o
  -5   2   5   659.33   686.59  16.93 o
  -4   2   5  7760.63  7312.27  48.63 o
  -3   2   5   833.56   788.53  14.44 o
  -2   2   5 15653.10 15284.30  46.93 o
  -1   2   5  1232.05  1183.47  13.52 o
   0   2   5 15794.10 15817.20  52.81 o
   1   2   5  1158.97  1217.44  18.14 o
   2   2   5 15347.20 16085.80  81.20 o
   3   2   5   411.69   395.17  12.00 o
   4   2   5  7695.35  8350.02  54.63 o
   5   2   5   344.23   389.56  15.04 o
   6   2   5  2747.22  2834.11  66.80 o
   7   2   5    14.94    23.53   9.14 <
   8   2   5  1510.91  1591.19  48.36 o
   9   2   5    32.20    46.66  10.33 o
  10   2   5   787.29   869.16  42.82 o
 -11   3   5     1.18     6.70  11.86 <
 -10   3   5    21.97    18.89  12.35 <
  -9   3   5     2.32     8.79   8.69 <
  -8   3   5    19.75    23.40   7.56 o
  -7   3   5    15.80    16.10   7.16 <
  -6   3   5    64.95    57.85  10.54 o
  -5   3   5   427.78   403.95  11.73 o
  -4   3   5   567.29   501.44  14.84 o
  -3   3   5  1029.63  1044.00  16.14 o
  -2   3   5   982.44   968.97  13.33 o
  -1   3   5   657.66   658.20  10.90 o
   0   3   5   500.02   531.16  10.64 o
   1   3   5  1253.67  1106.60  15.95 o
   2   3   5  4716.08  4700.33  36.15 o
   3   3   5   501.14   465.37  12.85 o
   4   3   5  2065.28  2314.25  28.49 o
   5   3   5  1103.65  1147.27  22.95 o
   6   3   5   892.64   861.52  30.09 o
   7   3   5   688.31   615.21  20.72 o
   8   3   5   552.46   514.41  25.70 o
   9   3   5   222.45   259.78  23.05 o
  10   3   5    96.86    88.83  17.81 o
 -11   4   5   823.37   841.69  47.00 o
 -10   4   5   202.10   149.54  19.59 o
  -9   4   5  1840.37  1933.10  56.48 o
  -8   4   5   825.75   789.56  24.65 o
  -7   4   5  1747.37  1840.52  34.55 o
  -6   4   5   879.39   879.87  23.87 o
  -5   4   5  5192.39  5159.19  43.34 o
  -4   4   5   145.99   147.14   7.00 o
  -3   4   5 10232.70  9900.80  49.63 o
  -2   4   5  4454.10  4539.72  27.78 o
  -1   4   5 22011.00 22087.20  69.64 o
   0   4   5    32.01    51.23   4.30 o
   1   4   5 13923.50 13893.60  57.88 o
   2   4   5  3112.48  3272.23  30.23 o
   3   4   5  6429.84  6484.83  46.10 o
   4   4   5  1133.32  1271.68  18.46 o
   5   4   5  3083.09  3275.52  38.89 o
   6   4   5   556.02   584.90  19.01 o
   7   4   5  1513.80  1525.37  35.98 o
   8   4   5   134.11   113.12  12.04 o
   9   4   5   827.77   853.65  40.16 o
  10   4   5    32.58    -7.53  15.33 <
 -11   5   5     4.94    11.42  12.66 <
 -10   5   5    19.14    17.62  11.28 <
  -9   5   5     0.08    26.76  10.26 <
  -8   5   5     0.74     6.70   6.59 <
  -7   5   5   114.48   109.55   8.41 o
  -6   5   5   426.30   332.34  16.04 o
  -5   5   5    25.98    27.27   4.62 o
  -4   5   5    93.18    97.58   7.22 o
  -3   5   5   187.55   169.12   7.72 o
  -2   5   5  1420.58  1633.71  21.82 o
  -1   5   5  2176.51  2253.13  23.88 o
   0   5   5  8501.49  8726.49  44.43 o
   1   5   5  3523.86  3517.93  30.41 o
   2   5   5   609.37   638.62  15.09 o
   3   5   5  1192.45  1172.76  18.26 o
   4   5   5   908.15   936.34  20.19 o
   5   5   5  1375.48  1440.07  25.72 o
   6   5   5   195.66   121.28  12.46 o
   7   5   5   180.53   186.89  12.92 o
   8   5   5    75.31    64.28  12.15 o
   9   5   5   751.90   868.70  45.42 o
  10   5   5   122.43   190.52  29.01 o
 -11   6   5     1.59    23.36  14.99 <
 -10   6   5  1266.26  1318.71  50.58 o
  -9   6   5   309.99   318.93  24.38 o
  -8   6   5  2129.72  2152.66  57.25 o
  -7   6   5    94.46   126.62  12.31 o
  -6   6   5  3551.52  3542.70  58.89 o
  -5   6   5  6268.65  6195.40  56.86 o
  -4   6   5  4771.82  4828.54  42.59 o
  -3   6   5  1423.36  1316.90  18.65 o
  -2   6   5  5027.73  4916.41  41.15 o
  -1   6   5  3261.90  3079.72  31.82 o
   0   6   5  8452.03  8225.41  47.27 o
   1   6   5   370.33   329.57  10.20 o
   2   6   5  6581.09  6638.67  52.41 o
   3   6   5   309.33   296.45  11.23 o
   4   6   5  4717.62  4820.34  51.21 o
   5   6   5   913.09   864.08  21.62 o
   6   6   5  2966.47  3085.20  45.80 o
   7   6   5   697.56   632.15  22.45 o
   8   6   5  1223.19  1250.67  44.36 o
   9   6   5   401.54   399.07  33.43 o
 -11   7   5     9.64    52.09  19.84 <
 -10   7   5     3.95     0.66  12.92 <
  -9   7   5    74.16    61.87  14.56 o
  -8   7   5     8.08    20.97  10.22 <
  -7   7   5   194.68   179.17  12.80 o
  -6   7   5   314.42   316.49  12.68 o
  -5   7   5  1197.38  1191.22  22.75 o
  -4   7   5  1050.69  1177.32  22.44 o
  -3   7   5   648.56   645.35  14.12 o
  -2   7   5   533.86   528.10  14.46 o
  -1   7   5    21.72    59.56   5.47 o
   0   7   5   245.81   239.27   8.35 o
   1   7   5   250.42   239.82   8.76 o
   2   7   5  2644.83  2652.98  26.99 o
   3   7   5    26.35    18.55   5.00 o
   4   7   5  2461.90  2507.66  35.79 o
   5   7   5    56.07    46.61   6.83 o
   6   7   5  2288.04  2251.24  46.58 o
   7   7   5   601.33   571.87  25.22 o
   8   7   5   518.01   464.62  28.50 o
   9   7   5     9.09     1.37  11.79 <
 -10   8   5   312.86   286.19  33.79 o
  -9   8   5   720.07   733.53  36.56 o
  -8   8   5   930.10   971.02  39.88 o
  -7   8   5  3573.32  3623.40  49.28 o
  -6   8   5  1434.64  1447.02  26.78 o
  -5   8   5  6077.46  6051.27  55.07 o
  -4   8   5   839.21   807.56  17.40 o
  -3   8   5  7070.15  6864.58  45.16 o
  -2   8   5  3990.84  3958.32  36.13 o
  -1   8   5  4529.25  4461.52  35.88 o
   0   8   5  1095.98  1090.33  17.81 o
   1   8   5  5876.08  5765.49  42.15 o
   2   8   5  4859.80  5147.88  41.08 o
   3   8   5  3739.12  3658.97  43.06 o
   4   8   5  2071.61  2085.14  32.95 o
   5   8   5  1808.65  1788.86  31.88 o
   6   8   5  1165.11  1170.27  34.66 o
   7   8   5   779.69   840.72  30.78 o
   8   8   5   423.18   430.41  27.17 o
   9   8   5   169.13   194.49  24.94 o
 -10   9   5    22.14    15.12  21.88 <
  -9   9   5    24.87    11.56  11.33 <
  -8   9   5     2.94    -9.19  10.56 <
  -7   9   5   330.21   327.96  19.77 o
  -6   9   5   266.15   246.41  13.74 o
  -5   9   5   155.76   159.53  10.13 o
  -4   9   5   101.29    95.94   6.92 o
  -3   9   5    36.01    42.73   6.49 o
  -2   9   5   603.16   741.34  19.60 o
  -1   9   5   696.01   646.03  14.53 o
   0   9   5   463.12   521.22  14.02 o
   1   9   5   371.11   380.64  11.46 o
   2   9   5    42.68    38.97   6.16 o
   3   9   5   588.74   564.90  19.32 o
   4   9   5   190.53   198.24  12.62 o
   5   9   5   957.59   944.28  28.11 o
   6   9   5   239.23   184.32  17.57 o
   7   9   5   381.61   388.44  21.68 o
   8   9   5    41.55    32.64  14.61 <
   9   9   5   484.15   393.84  40.73 o
  -9  10   5   625.23   681.07  44.26 o
  -8  10   5   667.41   678.96  42.58 o
  -7  10   5   734.36   754.02  33.87 o
  -6  10   5  1473.45  1515.25  34.03 o
  -5  10   5  3797.12  3841.25  49.60 o
  -4  10   5  3298.18  3181.05  46.38 o
  -3  10   5  2839.95  2775.78  38.27 o
  -2  10   5  3153.23  3164.32  42.49 o
  -1  10   5  3516.15  3430.46  40.12 o
   0  10   5  2527.61  2597.94  36.78 o
   1  10   5  3792.05  3711.85  38.95 o
   2  10   5  1397.07  1373.21  30.31 o
   3  10   5   907.96   912.89  27.98 o
   4  10   5  1532.69  1515.43  35.40 o
   5  10   5  1526.98  1519.90  36.63 o
   6  10   5  1181.13  1243.54  37.41 o
   7  10   5   557.81   594.89  27.25 o
   8  10   5   501.64   513.24  36.47 o
   9  10   5   269.98   280.70  46.87 o
  -9  11   5    96.33   103.10  29.44 o
  -8  11   5    40.82    21.86  16.55 <
  -7  11   5    56.34    70.20  15.80 o
  -6  11   5   236.11   248.46  20.12 o
  -5  11   5    10.99    13.50   6.26 <
  -4  11   5   886.25  1000.91  29.11 o
  -3  11   5    17.28    29.55   7.14 o
  -2  11   5   749.67   771.05  24.52 o
  -1  11   5    32.05    25.92   6.85 o
   0  11   5   562.49   553.13  17.00 o
   1  11   5   275.92   256.77  10.65 o
   2  11   5  1443.72  1448.93  31.71 o
   3  11   5   251.97   257.22  16.14 o
   4  11   5   552.03   524.54  22.68 o
   5  11   5     5.56     3.46   8.27 <
   6  11   5   610.70   598.34  27.27 o
   7  11   5    57.00    65.85  12.99 o
   8  11   5   172.93   102.27  22.62 o
  -8  12   5   918.66   855.06  49.05 o
  -7  12   5   493.64   517.46  36.67 o
  -6  12   5  1292.18  1270.38  46.93 o
  -5  12   5   564.36   562.67  30.18 o
  -4  12   5  1451.64  1454.33  37.42 o
  -3  12   5   770.32   746.84  25.59 o
  -2  12   5  3126.18  3293.18  51.89 o
  -1  12   5  1654.30  1655.70  36.70 o
   0  12   5  2572.17  2565.70  37.17 o
   1  12   5   708.58   653.49  16.96 o
   2  12   5  4220.77  4197.41  55.73 o
   3  12   5  1386.42  1327.44  36.33 o
   4  12   5  1905.18  1865.97  40.90 o
   5  12   5   185.16   179.51  14.58 o
   6  12   5   863.87   891.12  33.55 o
   7  12   5   265.57   253.29  22.61 o
   8  12   5   362.28   321.49  36.08 o
  -8  13   5     7.12    32.66  16.01 <
  -7  13   5    20.79    29.53  16.38 <
  -6  13   5    90.24    90.64  15.98 o
  -5  13   5     0.52     3.45   9.99 <
  -4  13   5    27.91    29.56  11.15 <
  -3  13   5    66.18    92.25  13.02 o
  -2  13   5   210.82   269.36  17.95 o
  -1  13   5   456.11   523.93  21.61 o
   0  13   5    38.01    26.96   6.16 o
   1  13   5   952.51   909.13  21.75 o
   2  13   5    44.70    58.32   7.67 o
   3  13   5  1328.94  1344.92  31.32 o
   4  13   5    93.33    67.77  10.03 o
   5  13   5   540.37   586.68  25.11 o
   6  13   5   101.14    32.71  14.67 <
   7  13   5   229.99   194.09  22.85 o
   8  13   5     5.07    -2.49  17.49 <
  -7  14   5   726.84   761.00  39.85 o
  -6  14   5   169.12   183.74  20.66 o
  -5  14   5  1312.45  1335.17  47.91 o
  -4  14   5   613.70   601.09  31.67 o
  -3  14   5  1687.12  1696.03  49.30 o
  -2  14   5   569.05   680.09  31.00 o
  -1  14   5  2173.19  2197.75  52.46 o
   0  14   5   484.40   503.65  25.14 o
   1  14   5  1432.01  1416.46  39.34 o
   2  14   5   270.88   248.19  15.02 o
   3  14   5   961.27   935.42  27.43 o
   4  14   5   286.24   305.59  18.55 o
   5  14   5   710.31   713.96  31.47 o
   6  14   5   101.03    71.31  15.81 o
   7  14   5   442.84   383.95  32.13 o
  -7  15   5     8.90   -26.76  19.43 <
  -6  15   5    58.77    47.67  11.60 o
  -5  15   5    14.91    -3.18  10.15 <
  -4  15   5   526.26   597.68  32.54 o
  -3  15   5    21.13     5.77   9.40 <
  -2  15   5   221.05   202.73  18.26 o
  -1  15   5    34.26    23.73   9.47 <
   0  15   5   365.05   355.01  21.93 o
   1  15   5    17.11    19.97   9.85 <
   2  15   5   245.26   265.97  20.90 o
   3  15   5     1.71     8.65   8.39 <
   4  15   5   235.27   220.85  19.46 o
   5  15   5    12.32    24.42  12.77 <
   6  15   5   349.59   323.47  37.17 o
  -6  16   5   595.18   596.41  40.29 o
  -5  16   5    97.27   103.33  16.45 o
  -4  16   5  1242.26  1256.38  47.18 o
  -3  16   5    38.70    48.68  12.05 o
  -2  16   5  1428.41  1537.93  55.56 o
  -1  16   5    12.09   -12.32  10.94 <
   0  16   5  1761.95  1862.19  62.83 o
   1  16   5    26.88    44.06  12.63 o
   2  16   5   916.07   893.19  42.25 o
   3  16   5   129.62   128.75  13.99 o
   4  16   5   740.48   815.03  46.14 o
   5  16   5   123.33   166.82  23.10 o
  -6  17   5   200.66   199.60  42.87 o
  -5  17   5    75.09    66.91  13.48 o
  -4  17   5    21.25     9.67  10.44 <
  -3  17   5   128.90   156.48  18.12 o
  -2  17   5    55.60    63.66  19.56 o
  -1  17   5   232.66   249.63  25.99 o
   0  17   5   199.35   161.63  20.28 o
   1  17   5   153.61   183.79  22.51 o
   2  17   5    57.75    62.77  13.61 o
   3  17   5   477.09   530.27  31.64 o
   4  17   5    31.96    59.25  31.29 <
  -5  18   5   189.35   174.20  28.87 o
  -4  18   5   121.48   149.82  21.97 o
  -3  18   5   682.91   682.73  73.84 o
  -2  18   5    92.51    80.10  18.06 o
  -1  18   5   550.96   512.23  36.26 o
   0  18   5    47.99    57.98  15.53 o
   1  18   5  1090.54  1029.33  48.71 o
   2  18   5    77.46    75.74  19.05 o
   3  18   5   933.23   899.78  56.41 o
  -4  19   5   126.90   116.91  32.59 o
  -3  19   5    10.54    -4.00  21.49 <
  -2  19   5   118.40    76.85  19.32 o
  -1  19   5    10.60    -5.99  14.02 <
   0  19   5   162.91   196.02  25.22 o
   1  19   5    24.77     2.03  11.42 <
   2  19   5    20.06   -30.82  16.24 <
  -1  20   5     0.01   -33.29  26.26 <
 -10   0   6   959.37  1008.43  62.18 o
  -8   0   6  1814.87  1941.66  75.72 o
  -6   0   6  4351.66  4162.76  76.79 o
  -4   0   6  6262.73  6153.76  56.75 o
  -2   0   6 12836.00 12263.10  75.65 o
   0   0   6 22412.90 21870.60 109.52 o
   2   0   6 17080.90 17790.10 117.35 o
   4   0   6 14810.20 16407.10 145.67 o
   6   0   6  4657.21  4756.23  89.10 o
   8   0   6  1608.72  1814.68  76.92 o
 -11   1   6    80.07    66.42  14.63 o
 -10   1   6   372.86   422.24  29.72 o
  -9   1   6   140.48   139.91  18.19 o
  -8   1   6   186.33   153.66  17.58 o
  -7   1   6   246.05   271.12  19.26 o
  -6   1   6   758.30   766.65  26.19 o
  -5   1   6   458.04   468.65  14.22 o
  -4   1   6   263.77   211.40  10.77 o
  -3   1   6   683.53   646.65  13.99 o
  -2   1   6   746.49   735.79  11.16 o
  -1   1   6   689.47   663.81  10.64 o
   0   1   6    16.85    13.42   3.35 o
   1   1   6   502.58   486.43  13.62 o
   2   1   6   391.52   372.67  14.72 o
   3   1   6    22.92    26.33   5.03 o
   4   1   6   286.23   222.13  11.87 o
   5   1   6     3.25     2.77   8.05 <
   6   1   6   171.23    93.14  14.39 o
   7   1   6     0.48    21.69   9.51 <
   8   1   6    10.59    10.12  11.38 <
   9   1   6     1.08     2.87  11.84 <
  10   1   6    24.23   -25.44  27.10 <
 -11   2   6   611.75   586.66  50.39 o
 -10   2   6   125.38    70.71  17.08 o
  -9   2   6  1781.26  1728.14  53.84 o
  -8   2   6    96.52   102.07  12.35 o
  -7   2   6  4401.10  4332.81  61.57 o
  -6   2   6   462.69   411.90  17.17 o
  -5   2   6  7783.50  7830.73  56.06 o
  -4   2   6   365.77   353.58   9.60 o
  -3   2   6 11296.80 11096.50  51.81 o
  -2   2   6  1110.56  1258.21  17.45 o
  -1   2   6 15203.20 14722.90  54.74 o
   0   2   6   160.61   155.47   6.25 o
   1   2   6  9941.29  9792.90  64.00 o
   2   2   6   298.23   207.65  14.47 o
   3   2   6  8044.22  8488.94  59.00 o
   4   2   6   107.01   109.86   7.57 o
   5   2   6  5316.56  5610.68  79.74 o
   6   2   6   311.74   277.95  20.70 o
   7   2   6  3753.34  4005.12  71.87 o
   8   2   6    97.07   143.73  14.30 o
   9   2   6  1351.58  1508.97  49.19 o
  10   2   6    38.99    42.48  19.98 <
 -11   3   6   153.68   165.17  28.35 o
 -10   3   6    58.52    33.60  13.23 <
  -9   3   6   247.38   297.30  23.51 o
  -8   3   6   159.03   149.47  14.33 o
  -7   3   6   255.54   284.29  16.90 o
  -6   3   6   235.91   168.19  14.64 o
  -5   3   6  1228.61  1285.84  21.08 o
  -4   3   6  1066.89  1074.02  19.84 o
  -3   3   6   433.23   427.05  11.46 o
  -2   3   6   342.67   332.47  10.40 o
  -1   3   6  1043.67  1036.51  14.87 o
   0   3   6   186.70   155.70   6.25 o
   1   3   6   445.39   432.48  12.20 o
   2   3   6  1196.64  1215.80  20.67 o
   3   3   6   132.53   140.92   7.63 o
   4   3   6   177.37   174.76  10.25 o
   5   3   6    34.00    58.02   9.57 o
   6   3   6    97.71    86.20  17.59 o
   7   3   6    72.65    57.20  10.64 o
   8   3   6    35.30    52.00  10.64 o
   9   3   6    13.77    35.99  11.79 o
  10   3   6     3.91    16.92  18.38 <
 -11   4   6   243.20   246.72  27.67 o
 -10   4   6   549.42   511.37  32.39 o
  -9   4   6     0.91    12.69  11.26 <
  -8   4   6  2118.40  2179.00  47.31 o
  -7   4   6   353.35   340.81  15.83 o
  -6   4   6  5857.37  5891.70  59.39 o
  -5   4   6   152.26   144.89   8.08 o
  -4   4   6 12601.90 12633.20  64.51 o
  -3   4   6   344.00   358.29  10.03 o
  -2   4   6 10787.60 10466.90  47.59 o
  -1   4   6  1992.06  1939.88  20.38 o
   0   4   6  8949.49  8346.99  48.40 o
   1   4   6  2999.15  3023.92  29.25 o
   2   4   6  7055.67  6801.43  43.21 o
   3   4   6  2724.28  2790.69  29.42 o
   4   4   6  6706.10  6904.69  53.22 o
   5   4   6  1050.38  1040.56  24.67 o
   6   4   6  4094.84  4303.11  63.93 o
   7   4   6    22.94    25.73  10.26 <
   8   4   6  1960.07  1916.79  51.37 o
   9   4   6   187.15   159.33  18.92 o
  10   4   6   542.33   606.98  48.85 o
 -11   5   6     0.27     8.24  14.22 <
 -10   5   6   197.08   203.00  19.05 o
  -9   5   6    29.53    26.14  11.02 <
  -8   5   6  1247.63  1242.05  36.61 o
  -7   5   6   167.21   182.10  11.53 o
  -6   5   6  1498.98  1485.73  32.09 o
  -5   5   6     0.24     9.48   4.42 <
  -4   5   6  1280.03  1331.10  22.85 o
  -3   5   6   305.71   300.38   9.04 o
  -2   5   6   819.42   755.86  16.12 o
  -1   5   6   695.99   674.62  13.50 o
   0   5   6   127.64   104.56   6.57 o
   1   5   6   221.33   207.36   7.93 o
   2   5   6  2258.28  2264.99  25.41 o
   3   5   6   344.71   317.63  11.69 o
   4   5   6   468.07   420.15  17.16 o
   5   5   6   365.14   321.55  18.55 o
   6   5   6    56.46    35.24   8.79 o
   7   5   6   123.23   122.19  12.34 o
   8   5   6    52.74    17.30  10.46 <
   9   5   6   138.22   140.27  21.51 o
  10   5   6   160.85   151.23  39.34 o
 -11   6   6   418.34   409.05  42.10 o
 -10   6   6   335.48   315.51  26.76 o
  -9   6   6  1353.99  1373.51  49.22 o
  -8   6   6   637.52   653.26  37.33 o
  -7   6   6  2715.49  2779.04  70.25 o
  -6   6   6   703.95   693.85  26.93 o
  -5   6   6  5480.06  5433.12  57.09 o
  -4   6   6  3524.69  3571.23  41.21 o
  -3   6   6  8574.83  8387.85  41.96 o
  -2   6   6  1742.43  1712.44  24.84 o
  -1   6   6  5758.45  5525.10  36.47 o
   0   6   6  2497.05  2469.96  25.52 o
   1   6   6  6327.73  6018.68  40.05 o
   2   6   6   690.48   712.14  17.40 o
   3   6   6  4570.11  4557.59  47.82 o
   4   6   6   247.35   214.77  16.12 o
   5   6   6  3014.58  3091.25  52.44 o
   6   6   6   423.48   455.86  18.95 o
   7   6   6  2032.82  2067.57  47.57 o
   8   6   6   371.69   302.68  24.28 o
   9   6   6   988.18  1009.83  51.38 o
 -10   7   6     7.25     9.72  12.28 <
  -9   7   6   349.24   405.48  28.02 o
  -8   7   6    96.33   103.24  14.89 o
  -7   7   6   405.06   416.04  18.81 o
  -6   7   6   342.97   244.81  14.07 o
  -5   7   6  1403.49  1423.28  26.61 o
  -4   7   6    75.87    79.21   7.29 o
  -3   7   6   945.70   961.82  17.28 o
  -2   7   6   252.11   273.74  10.54 o
  -1   7   6   845.16   923.33  16.41 o
   0   7   6    59.25    44.70   4.78 o
   1   7   6     1.55     4.13   3.86 <
   2   7   6  1903.58  1916.11  25.08 o
   3   7   6    68.70    71.84   7.28 o
   4   7   6   314.70   285.52  15.39 o
   5   7   6   106.01   133.26  10.41 o
   6   7   6   139.87    88.35  12.89 o
   7   7   6     6.53     1.26   9.95 <
   8   7   6    16.10    -9.27  10.13 <
   9   7   6    16.15    30.68  16.14 <
 -10   8   6   754.98   827.83  83.15 o
  -9   8   6   157.22   169.34  19.30 o
  -8   8   6   942.51  1022.47  41.08 o
  -7   8   6  1063.60  1086.97  30.37 o
  -6   8   6   910.62   913.15  21.25 o
  -5   8   6    41.78    48.99   6.54 o
  -4   8   6  1349.96  1285.25  24.22 o
  -3   8   6  1607.18  1577.10  26.89 o
  -2   8   6  5441.15  5544.24  43.04 o
  -1   8   6  2231.27  2379.00  27.47 o
   0   8   6  9140.45  9473.46  47.01 o
   1   8   6  3767.71  3728.77  35.30 o
   2   8   6  8539.05  8600.34  60.31 o
   3   8   6  3005.80  3020.91  40.18 o
   4   8   6  3465.65  3513.73  46.18 o
   5   8   6  1314.00  1347.98  30.72 o
   6   8   6  1331.50  1258.20  37.07 o
   7   8   6   208.51   195.29  16.29 o
   8   8   6   605.38   693.75  35.27 o
   9   8   6   475.04   441.27  58.76 o
  -9   9   6     4.39    22.57  15.30 <
  -8   9   6   560.20   614.67  33.84 o
  -7   9   6     1.11    14.88  10.98 <
  -6   9   6   444.57   420.55  18.24 o
  -5   9   6   459.07   424.66  14.95 o
  -4   9   6   349.32   385.70  18.17 o
  -3   9   6   130.31   141.72   9.61 o
  -2   9   6   467.97   443.71  14.12 o
  -1   9   6   318.51   339.28  13.50 o
   0   9   6     0.92    -0.75   6.53 <
   1   9   6    33.59    39.65   5.92 o
   2   9   6  1115.07  1036.69  24.77 o
   3   9   6   104.99    99.39  12.01 o
   4   9   6   234.36   202.43  16.65 o
   5   9   6    85.13    89.13  10.63 o
   6   9   6    15.21    11.33   8.21 <
   7   9   6     0.76     2.23   8.70 <
   8   9   6    54.27    32.97  16.49 <
   9   9   6   177.60   232.43  45.23 o
  -9  10   6   421.48   465.03  38.48 o
  -8  10   6   408.60   426.85  34.82 o
  -7  10   6   808.54   855.46  45.36 o
  -6  10   6   960.41   923.96  30.21 o
  -5  10   6  1738.34  1714.97  31.74 o
  -4  10   6  3260.17  3269.09  56.16 o
  -3  10   6  2268.04  2339.05  39.24 o
  -2  10   6  1816.83  1887.23  30.92 o
  -1  10   6  3060.39  3213.34  45.69 o
   0  10   6  2522.66  2469.10  39.82 o
   1  10   6  3272.07  3340.03  40.29 o
   2  10   6  2667.75  2719.75  47.23 o
   3  10   6  2617.85  2642.29  54.12 o
   4  10   6  1181.07  1171.25  32.08 o
   5  10   6  1615.65  1566.71  38.39 o
   6  10   6  1177.95  1082.15  35.81 o
   7  10   6   535.87   516.26  26.38 o
   8  10   6   499.70   520.90  46.28 o
  -8  11   6    12.97     1.44  14.15 <
  -7  11   6   315.42   334.26  30.03 o
  -6  11   6   144.93   107.12  20.17 o
  -5  11   6   431.62   417.19  22.34 o
  -4  11   6    18.41    18.47   8.15 <
  -3  11   6   245.54   243.17  13.72 o
  -2  11   6   653.01   647.81  22.41 o
  -1  11   6   119.00   115.88  10.44 o
   0  11   6     1.21    -8.59   6.84 <
   1  11   6    30.41    30.14   5.33 o
   2  11   6   687.07   621.55  24.48 o
   3  11   6     1.03     3.08   8.73 <
   4  11   6    59.92    70.19   9.96 o
   5  11   6     0.00     6.10   8.15 <
   6  11   6    66.70    29.93   9.62 o
   7  11   6    34.43    24.02  10.58 <
   8  11   6    19.32     3.02  19.20 <
  -8  12   6   613.94   586.61  41.25 o
  -7  12   6   813.90   807.97  39.85 o
  -6  12   6   945.52   963.08  41.65 o
  -5  12   6   712.82   763.45  35.40 o
  -4  12   6  1149.25  1167.74  41.63 o
  -3  12   6  1189.25  1223.92  40.66 o
  -2  12   6  1686.42  1689.23  36.60 o
  -1  12   6  2234.22  2279.12  43.88 o
   0  12   6  1270.37  1250.31  30.42 o
   1  12   6  1595.09  1504.88  24.45 o
   2  12   6   666.84   654.13  24.87 o
   3  12   6  2201.75  2235.78  46.08 o
   4  12   6   536.62   495.63  22.21 o
   5  12   6  1287.10  1171.87  34.89 o
   6  12   6   550.47   564.51  27.58 o
   7  12   6   697.93   681.00  39.72 o
   8  12   6   340.24   311.67  39.48 o
  -8  13   6   204.62   164.88  40.64 o
  -7  13   6    78.87    85.06  16.24 o
  -6  13   6   160.49   154.19  18.75 o
  -5  13   6   249.60   251.81  21.31 o
  -4  13   6   477.01   532.60  30.89 o
  -3  13   6   233.40   247.88  20.12 o
  -2  13   6    83.89    67.99  11.11 o
  -1  13   6   244.64   281.43  16.63 o
   0  13   6   139.28   118.38  10.87 o
   1  13   6    45.93    42.69   8.95 o
   2  13   6    69.38    77.72   9.64 o
   3  13   6     7.32    -1.44   7.43 <
   4  13   6   118.54    77.74  12.82 o
   5  13   6    29.02    17.40   8.46 <
   6  13   6     3.24    15.50  10.25 <
   7  13   6     8.97    41.05  16.55 <
  -7  14   6   235.44   290.31  30.14 o
  -6  14   6   644.97   705.44  37.22 o
  -5  14   6   430.48   442.08  28.57 o
  -4  14   6  1914.14  2002.54  56.98 o
  -3  14   6   680.14   635.46  31.03 o
  -2  14   6  1968.95  1973.39  47.44 o
  -1  14   6   749.67   811.21  32.91 o
   0  14   6  2298.34  2435.93  54.45 o
   1  14   6   823.72   781.80  34.54 o
   2  14   6  1548.45  1639.58  49.33 o
   3  14   6   308.02   289.23  21.52 o
   4  14   6   956.84   915.43  35.61 o
   5  14   6   288.61   337.60  23.39 o
   6  14   6   649.81   637.22  50.35 o
  -7  15   6   121.11   137.07  40.23 o
  -6  15   6    90.57    66.15  14.84 o
  -5  15   6   144.59   143.66  17.95 o
  -4  15   6   181.68   193.56  19.68 o
  -3  15   6    20.58    17.47  10.88 <
  -2  15   6    91.45    75.29  14.67 o
  -1  15   6    10.14     8.83   9.06 <
   0  15   6   201.04   207.90  23.26 o
   1  15   6     5.55    -0.25  10.51 <
   2  15   6   122.49   102.92  14.50 o
   3  15   6     6.06    -8.66   9.35 <
   4  15   6   180.96   167.34  17.16 o
   5  15   6     0.24    21.20  13.00 <
   6  15   6   106.67   123.48  39.09 o
  -6  16   6    93.11    91.16  22.21 o
  -5  16   6   926.13  1051.37  45.32 o
  -4  16   6    53.78    56.75  12.46 o
  -3  16   6   801.26   790.88  36.90 o
  -2  16   6   203.82   226.48  21.88 o
  -1  16   6  1171.26  1273.80  54.00 o
   0  16   6   164.87   162.68  20.91 o
   1  16   6   727.48   713.10  38.96 o
   2  16   6   276.97   255.47  25.11 o
   3  16   6   817.63   793.57  33.75 o
   4  16   6    75.35   110.52  24.65 o
   5  16   6   702.86   734.83  77.26 o
  -6  17   6    14.96   -22.86  21.01 <
  -5  17   6   163.15   160.60  27.33 o
  -4  17   6    84.01   107.27  20.83 o
  -3  17   6   143.38   139.74  21.86 o
  -2  17   6    64.61    47.51  14.00 o
  -1  17   6   161.93   131.38  19.35 o
   0  17   6    48.80    55.71  15.12 o
   1  17   6   143.12   127.27  18.31 o
   2  17   6    49.85    37.56  13.00 <
   3  17   6    85.44   119.58  25.15 o
  -4  18   6   446.37   353.10  55.96 o
  -3  18   6    18.02    -1.23  15.63 <
  -2  18   6   804.31   842.88  47.79 o
  -1  18   6   140.14   129.77  20.77 o
   0  18   6   749.79   742.47  43.52 o
   1  18   6   173.46   207.70  24.16 o
   2  18   6   841.67   745.34  42.28 o
  -1  19   6    15.95    41.01  17.86 <
   0  19   6   219.92   201.27  29.76 o
   1  19   6     5.89    32.80  16.92 <
   2  19   6    11.72    -5.41  20.63 <
 -11   0   7   159.73   126.72  34.99 o
  -9   0   7   474.86   435.90  39.44 o
  -7   0   7  1600.93  1619.66  65.84 o
  -5   0   7  3561.29  3457.86  67.69 o
  -3   0   7  4747.73  4598.04  46.85 o
  -1   0   7  6323.70  6178.55  49.71 o
   1   0   7  9321.25  9333.42  97.29 o
   3   0   7  2570.28  2577.13  42.30 o
   5   0   7  2602.15  2692.63  65.65 o
   7   0   7  1829.13  1714.84  59.58 o
   9   0   7   934.36  1098.47 104.56 o
 -11   1   7   350.36   373.15  42.56 o
 -10   1   7   484.43   477.19  31.24 o
  -9   1   7   927.39   924.70  40.05 o
  -8   1   7  1063.44  1097.14  41.33 o
  -7   1   7  1545.06  1528.36  38.54 o
  -6   1   7  2362.00  2347.41  46.92 o
  -5   1   7  2683.17  2730.37  38.92 o
  -4   1   7  2022.80  2030.59  25.45 o
  -3   1   7  3972.66  3870.52  35.38 o
  -2   1   7  2631.84  2547.97  25.18 o
  -1   1   7  2726.65  2628.73  24.21 o
   0   1   7  1813.87  1779.43  22.82 o
   1   1   7  3137.51  3135.41  36.61 o
   2   1   7  1487.45  1551.72  27.99 o
   3   1   7  3591.78  3722.28  35.55 o
   4   1   7   867.27   873.43  24.80 o
   5   1   7   467.82   475.14  24.74 o
   6   1   7   326.84   362.00  19.44 o
   7   1   7   553.88   607.73  25.59 o
   8   1   7    60.00    63.12  11.79 o
   9   1   7    44.29    40.08  17.23 <
  10   1   7    55.19    52.82  35.27 <
 -11   2   7     3.59    21.79  25.41 <
 -10   2   7   345.74   347.07  27.17 o
  -9   2   7    10.97    25.70  11.47 <
  -8   2   7   765.07   715.16  28.45 o
  -7   2   7    62.49    44.90  10.20 o
  -6   2   7  1077.58  1002.56  30.20 o
  -5   2   7    15.44    20.08   6.15 o
  -4   2   7  2545.28  2564.16  30.04 o
  -3   2   7     6.31    13.69   3.67 o
  -2   2   7  4066.78  3971.30  30.74 o
  -1   2   7    53.11    56.47   4.71 o
   0   2   7  6110.49  5996.34  41.48 o
   1   2   7   408.81   357.90  11.77 o
   2   2   7  6019.20  6215.91  48.13 o
   3   2   7   310.45   315.07  12.65 o
   4   2   7  4410.14  4524.91  52.47 o
   5   2   7     0.64     5.58   8.38 <
   6   2   7  2683.76  2999.92  55.42 o
   7   2   7    14.02    -6.87   9.62 <
   8   2   7  1338.25  1403.74  51.55 o
   9   2   7    16.62   -11.35  14.41 <
  10   2   7   708.00   837.21  84.89 o
 -11   3   7    39.66    52.29  27.43 <
 -10   3   7   786.08   818.88  40.27 o
  -9   3   7   232.17   241.21  21.64 o
  -8   3   7  1365.52  1418.70  39.45 o
  -7   3   7   934.27   919.41  29.65 o
  -6   3   7  2822.83  2886.70  44.82 o
  -5   3   7  1434.05  1450.47  31.77 o
  -4   3   7  7164.33  7254.74  45.02 o
  -3   3   7  1072.44  1056.70  15.26 o
  -2   3   7  3473.52  3517.05  27.94 o
  -1   3   7   269.34   255.62   9.23 o
   0   3   7  5156.56  5199.95  39.24 o
   1   3   7  2161.39  2166.76  24.55 o
   2   3   7  1059.78  1036.05  20.67 o
   3   3   7   960.88   923.22  21.25 o
   4   3   7  1174.84  1189.89  26.31 o
   5   3   7   711.47   671.54  25.21 o
   6   3   7   667.70   729.22  32.81 o
   7   3   7    73.75    89.45  12.66 o
   8   3   7   397.95   448.97  26.11 o
   9   3   7    11.94    26.07  16.35 <
 -11   4   7   132.37   114.31  31.92 o
 -10   4   7    40.48    13.68  12.01 <
  -9   4   7   553.04   562.87  32.13 o
  -8   4   7    12.65    27.54   9.02 o
  -7   4   7  1203.13  1139.88  33.01 o
  -6   4   7   298.21   271.38  17.98 o
  -5   4   7  2297.39  2188.51  33.00 o
  -4   4   7   330.96   328.13  11.31 o
  -3   4   7  4393.35  4287.21  29.35 o
  -2   4   7   581.23   557.10  13.71 o
  -1   4   7  6452.61  6231.51  42.28 o
   0   4   7   901.24   891.34  17.00 o
   1   4   7  7969.00  8061.48  50.90 o
   2   4   7    38.14    32.80   5.23 o
   3   4   7  5245.04  5390.32  49.56 o
   4   4   7    80.86    89.49   8.22 o
   5   4   7  2543.52  2508.98  39.64 o
   6   4   7   321.76   285.65  19.85 o
   7   4   7  1186.91  1327.32  42.11 o
   8   4   7   196.20   177.02  17.65 o
   9   4   7   559.71   549.98  46.27 o
 -11   5   7   892.65   931.64  85.38 o
 -10   5   7   253.36   215.36  26.54 o
  -9   5   7   865.08   871.58  46.20 o
  -8   5   7   180.44   201.00  22.81 o
  -7   5   7  2266.86  2374.36  43.41 o
  -6   5   7   299.37   272.18  16.31 o
  -5   5   7   280.56   258.00  11.87 o
  -4   5   7   517.84   510.44  14.94 o
  -3   5   7  2736.52  2694.07  24.69 o
  -2   5   7   866.24   833.41  14.56 o
  -1   5   7  3714.81  3618.71  35.65 o
   0   5   7   267.70   261.33   9.28 o
   1   5   7  5843.07  5639.95  39.03 o
   2   5   7  1506.35  1530.68  23.85 o
   3   5   7  4416.12  4301.47  40.77 o
   4   5   7   640.65   568.26  18.72 o
   5   5   7  1203.62  1157.71  35.72 o
   6   5   7   198.71   179.57  16.63 o
   7   5   7   495.58   517.49  29.38 o
   8   5   7     9.68     5.17  10.29 <
   9   5   7   104.66   139.93  21.14 o
 -10   6   7   136.29   123.28  21.38 o
  -9   6   7    26.74    45.16  15.50 <
  -8   6   7   620.70   619.32  37.14 o
  -7   6   7    58.03    68.99  14.10 o
  -6   6   7  1240.19  1086.28  32.81 o
  -5   6   7  1191.34  1161.13  26.51 o
  -4   6   7  2725.37  2865.74  37.86 o
  -3   6   7   633.12   648.46  13.03 o
  -2   6   7  5180.30  5232.98  38.54 o
  -1   6   7   198.76   170.58   7.62 o
   0   6   7  5161.09  5218.95  36.63 o
   1   6   7   175.39   176.33   7.35 o
   2   6   7  4858.88  4951.78  44.47 o
   3   6   7  2324.70  2286.52  34.92 o
   4   6   7  3228.92  3274.46  53.63 o
   5   6   7   653.70   635.57  25.03 o
   6   6   7  1384.79  1422.77  45.84 o
   7   6   7   921.92  1075.85  42.25 o
   8   6   7   842.72   837.20  39.19 o
   9   6   7    17.04    13.26  12.87 <
 -10   7   7   299.53   309.80  52.82 o
  -9   7   7   139.31   143.45  18.23 o
  -8   7   7  1082.56  1100.75  42.92 o
  -7   7   7    93.51   106.06  10.87 o
  -6   7   7  2442.92  2483.47  34.98 o
  -5   7   7  1879.06  1885.76  30.91 o
  -4   7   7  6254.25  6394.94  50.48 o
  -3   7   7   399.13   376.47  12.08 o
  -2   7   7  3075.53  3111.98  33.15 o
  -1   7   7    77.69    62.33   5.23 o
   0   7   7  5487.70  5543.70  42.63 o
   1   7   7    39.36    45.83   5.26 o
   2   7   7  1315.99  1291.41  26.21 o
   3   7   7   435.08   439.39  16.94 o
   4   7   7  1813.88  1733.35  36.88 o
   5   7   7     0.06    -2.26   7.52 <
   6   7   7   656.59   651.07  31.97 o
   7   7   7     0.28     9.65   9.37 <
   8   7   7   300.36   276.01  23.91 o
   9   7   7     0.70   -20.53  28.91 <
  -9   8   7   267.46   255.07  27.49 o
  -8   8   7    81.62   104.61  15.16 o
  -7   8   7   532.42   551.34  29.25 o
  -6   8   7   586.47   578.93  19.37 o
  -5   8   7  1281.69  1260.70  25.10 o
  -4   8   7   873.68   816.57  22.16 o
  -3   8   7  2200.65  2167.08  31.23 o
  -2   8   7  1641.56  1844.52  27.19 o
  -1   8   7  1666.84  1670.72  29.01 o
   0   8   7   976.94   947.29  16.29 o
   1   8   7   954.30   882.57  19.47 o
   2   8   7    86.40    75.01  10.34 o
   3   8   7  1293.58  1330.31  27.36 o
   4   8   7   374.37   372.23  17.65 o
   5   8   7  1688.78  1734.34  44.53 o
   6   8   7   415.05   410.77  26.43 o
   7   8   7  1159.15  1033.51  42.31 o
   8   8   7   425.98   442.69  29.68 o
   9   8   7   677.90   684.71  76.11 o
  -9   9   7   653.74   697.14  45.49 o
  -8   9   7     7.21   -19.40  13.85 <
  -7   9   7  1402.16  1463.33  47.13 o
  -6   9   7   128.18   125.77  15.98 o
  -5   9   7  1831.31  1873.83  32.93 o
  -4   9   7   495.31   473.27  25.35 o
  -3   9   7  3258.54  3171.88  40.95 o
  -2   9   7    78.32    76.79   8.51 o
  -1   9   7  4664.15  4660.87  49.28 o
   0   9   7   125.37   137.61   7.55 o
   1   9   7  1100.41  1075.45  23.30 o
   2   9   7   435.92   364.80  18.07 o
   3   9   7   943.63   876.38  24.60 o
   4   9   7    22.77    10.74   9.04 <
   5   9   7   381.33   421.98  23.01 o
   6   9   7    58.66    52.57  12.94 o
   7   9   7   355.16   358.14  25.83 o
   8   9   7    24.01     2.13  17.92 <
  -8  10   7   307.34   293.04  29.15 o
  -7  10   7    10.47    24.80  14.13 <
  -6  10   7   799.07   836.21  37.60 o
  -5  10   7    21.96    22.50   7.32 o
  -4  10   7  1445.78  1548.80  46.55 o
  -3  10   7   471.35   506.72  18.30 o
  -2  10   7  1684.71  1722.26  30.95 o
  -1  10   7   936.05   962.23  23.29 o
   0  10   7  2051.97  2132.34  38.34 o
   1  10   7  1404.62  1321.86  28.28 o
   2  10   7  1659.41  1715.12  33.56 o
   3  10   7  1943.05  1910.64  37.19 o
   4  10   7  1150.10  1121.27  39.40 o
   5  10   7   277.91   294.77  20.60 o
   6  10   7   788.00   735.13  35.48 o
   7  10   7   333.14   245.77  21.68 o
   8  10   7   412.08   365.97  40.10 o
  -8  11   7   846.11   915.12  50.96 o
  -7  11   7   137.62   101.39  16.24 o
  -6  11   7  1061.50  1060.09  43.50 o
  -5  11   7     1.26   -16.39  10.91 <
  -4  11   7  2532.80  2546.21  52.82 o
  -3  11   7     2.97    12.42   6.74 <
  -2  11   7  1677.02  1671.91  30.88 o
  -1  11   7   108.11   100.05  10.19 o
   0  11   7  2310.62  2224.75  40.43 o
   1  11   7    48.50    32.18   5.03 o
   2  11   7  1003.32   974.74  30.17 o
   3  11   7   645.87   612.86  24.90 o
   4  11   7   646.76   640.26  28.63 o
   5  11   7    69.59    50.32  10.78 o
   6  11   7   334.36   326.42  24.38 o
   7  11   7    70.10    44.90  17.27 <
   8  11   7   174.93   103.92  31.75 o
  -8  12   7    88.85    92.31  32.81 <
  -7  12   7   195.83   157.65  22.38 o
  -6  12   7   263.10   261.70  22.75 o
  -5  12   7   675.14   697.76  34.73 o
  -4  12   7   497.03   569.51  31.05 o
  -3  12   7   677.74   682.08  28.52 o
  -2  12   7   544.69   584.37  22.37 o
  -1  12   7  1066.61  1069.94  29.27 o
   0  12   7   789.24   791.72  25.44 o
   1  12   7   786.60   806.28  27.85 o
   2  12   7   267.04   290.77  17.55 o
   3  12   7   948.10  1038.64  32.40 o
   4  12   7   647.76   689.92  29.97 o
   5  12   7   706.09   665.53  30.52 o
   6  12   7   346.78   331.08  25.07 o
   7  12   7   328.02   360.42  38.62 o
  -7  13   7   445.77   431.81  30.42 o
  -6  13   7   386.37   399.44  29.52 o
  -5  13   7   492.59   473.22  29.59 o
  -4  13   7   466.00   422.37  26.93 o
  -3  13   7   786.79   908.38  33.65 o
  -2  13   7   271.84   304.08  22.13 o
  -1  13   7  1027.29  1110.96  38.24 o
   0  13   7   360.08   379.17  20.91 o
   1  13   7  1075.93  1030.19  39.00 o
   2  13   7   165.92   147.67  19.33 o
   3  13   7   720.13   729.77  33.41 o
   4  13   7    52.73    35.82  11.84 o
   5  13   7   419.61   358.92  27.03 o
   6  13   7    74.56    72.41  36.54 <
  -7  14   7   152.92   182.42  41.26 o
  -6  14   7   388.71   423.32  30.21 o
  -5  14   7   318.98   346.88  25.85 o
  -4  14   7   476.01   498.60  30.54 o
  -3  14   7   570.83   604.98  28.62 o
  -2  14   7   623.55   652.50  32.56 o
  -1  14   7   582.77   555.47  28.45 o
   0  14   7   606.90   630.36  32.50 o
   1  14   7   985.01  1003.20  39.82 o
   2  14   7   519.22   514.35  28.94 o
   3  14   7   696.78   679.55  33.14 o
   4  14   7   304.67   285.95  23.84 o
   5  14   7   505.24   550.97  38.25 o
  -7  15   7   223.00   326.62  55.51 o
  -6  15   7   406.16   394.01  41.67 o
  -5  15   7   150.61   150.49  18.71 o
  -4  15   7   500.40   541.17  32.06 o
  -3  15   7   179.04   211.08  18.72 o
  -2  15   7   575.90   586.11  30.92 o
  -1  15   7    87.78    63.86  14.68 o
   0  15   7   399.79   359.98  29.20 o
   1  15   7   340.72   337.29  24.73 o
   2  15   7   664.80   813.97  37.43 o
   3  15   7   375.84   370.26  25.03 o
   4  15   7   207.28   131.68  20.82 o
  -6  16   7   304.89   339.99  54.69 o
  -5  16   7   135.32   146.81  25.96 o
  -4  16   7   301.14   347.23  27.09 o
  -3  16   7   247.83   246.63  23.43 o
  -2  16   7   373.01   368.43  31.92 o
  -1  16   7   241.07   289.96  28.12 o
   0  16   7   372.57   378.42  31.10 o
   1  16   7   148.84   155.53  21.32 o
   2  16   7   529.31   586.65  33.67 o
   3  16   7   158.07   149.21  26.40 o
  -5  17   7   500.76   668.00  69.82 o
  -4  17   7    63.57   101.19  34.44 <
  -3  17   7   287.99   268.58  28.36 o
  -2  17   7   306.55   335.15  31.48 o
  -1  17   7   340.20   310.39  29.49 o
   0  17   7   274.76   222.37  25.69 o
   1  17   7   102.27    96.62  17.89 o
   2  17   7   494.69   491.81  34.58 o
  -2  18   7   112.70   132.51  42.28 o
  -1  18   7   603.39   648.28  52.10 o
   0  18   7    59.78    62.60  19.35 o
   1  18   7   782.49   912.42  57.57 o
   2  18   7    18.44   -14.71  23.29 <
 -10   0   8     0.87   -20.69  17.98 <
  -8   0   8    50.74    36.20  11.81 o
  -6   0   8    35.81    39.09  10.99 o
  -4   0   8  1697.44  1767.25  41.01 o
  -2   0   8  1173.50  1132.13  23.64 o
   0   0   8   325.64   346.06  14.36 o
   2   0   8  1585.73  1624.16  40.03 o
   4   0   8   703.28   714.66  49.76 o
   6   0   8   597.47   646.65  36.40 o
   8   0   8   251.16   148.80  25.41 o
 -11   1   8   366.40   390.31  60.13 o
 -10   1   8   489.04   457.97  31.74 o
  -9   1   8   570.16   590.17  28.18 o
  -8   1   8  2070.77  2079.60  49.47 o
  -7   1   8   879.23   908.12  27.68 o
  -6   1   8  1741.11  1764.62  33.55 o
  -5   1   8  2762.98  2751.02  32.83 o
  -4   1   8  3511.10  3441.99  32.64 o
  -3   1   8  3637.96  3589.59  35.71 o
  -2   1   8  6830.34  6863.95  44.95 o
  -1   1   8  3408.89  3318.68  27.13 o
   0   1   8  6201.76  6246.93  42.07 o
   1   1   8  2543.46  2447.93  31.02 o
   2   1   8  5467.21  5772.39  50.84 o
   3   1   8  1297.64  1276.94  25.62 o
   4   1   8  3169.04  3380.39  60.33 o
   5   1   8  1270.95  1320.29  34.27 o
   6   1   8  1225.86  1427.72  37.53 o
   7   1   8   524.37   536.38  24.76 o
   8   1   8   751.86   809.27  40.20 o
 -11   2   8     9.89    61.03  33.73 <
 -10   2   8    29.06    16.62  16.90 <
  -9   2   8     4.83    -8.13   9.44 <
  -8   2   8     7.97    14.56   9.26 <
  -7   2   8     2.53     0.00   7.63 <
  -6   2   8   194.46   117.08  13.76 o
  -5   2   8   331.09   311.27  12.65 o
  -4   2   8    56.90    69.06   6.80 o
  -3   2   8   114.01   105.10   6.02 o
  -2   2   8   436.32   412.10  15.08 o
  -1   2   8   753.76   772.82  14.57 o
   0   2   8   261.62   263.95   8.78 o
   1   2   8   391.41   349.10  11.42 o
   2   2   8   238.30   218.00  12.17 o
   3   2   8   827.09   795.37  18.37 o
   4   2   8    29.52    21.58   9.57 <
   5   2   8   769.14   743.72  32.30 o
   6   2   8   163.84    86.17  13.82 o
   7   2   8   473.03   556.92  25.38 o
   8   2   8    28.72    35.09  13.33 <
   9   2   8   521.71   562.33  73.88 o
 -11   3   8   100.33   148.08  38.24 o
 -10   3   8   400.52   353.93  28.90 o
  -9   3   8  1086.05  1142.62  45.33 o
  -8   3   8   700.14   724.91  34.73 o
  -7   3   8  2097.44  2198.30  55.76 o
  -6   3   8   339.18   323.66  21.06 o
  -5   3   8  7134.07  7196.62  58.62 o
  -4   3   8  1074.73  1056.23  19.59 o
  -3   3   8  6887.79  6981.48  45.93 o
  -2   3   8  2320.24  2278.88  27.05 o
  -1   3   8  5674.99  5556.94  41.57 o
   0   3   8  4368.19  4244.10  33.62 o
   1   3   8  4771.08  4861.78  39.68 o
   2   3   8  2765.91  2681.08  38.35 o
   3   3   8  3121.01  3021.55  35.63 o
   4   3   8   876.45   868.78  25.07 o
   5   3   8  2359.32  2394.26  42.20 o
   6   3   8   345.76   312.70  21.17 o
   7   3   8  1106.91  1178.63  45.83 o
   8   3   8   282.23   337.63  24.67 o
   9   3   8   371.45   413.50  41.66 o
 -11   4   8     3.86    31.77  22.92 <
 -10   4   8    23.88    27.77  13.75 <
  -9   4   8     0.06    15.23  11.64 <
  -8   4   8    20.38    12.48   8.59 <
  -7   4   8     0.41    -3.38   8.69 <
  -6   4   8    67.18    40.59   7.67 o
  -5   4   8   218.68   216.63  10.47 o
  -4   4   8   723.60   676.66  16.53 o
  -3   4   8   250.05   253.86   8.56 o
  -2   4   8   187.56   191.54   7.70 o
  -1   4   8     0.02    -4.31   4.30 <
   0   4   8   362.41   359.61  10.92 o
   1   4   8     0.37    -1.33   4.82 <
   2   4   8   782.46   760.80  19.85 o
   3   4   8   854.66   803.58  20.14 o
   4   4   8  1078.24  1016.99  26.85 o
   5   4   8     5.52     0.01   6.83 <
   6   4   8   919.48   873.03  31.89 o
   7   4   8     6.22     2.87  10.43 <
   8   4   8   386.73   388.40  25.37 o
   9   4   8    68.61    17.55  12.83 <
 -10   5   8   976.09  1028.03  63.59 o
  -9   5   8    50.94    34.78  14.06 <
  -8   5   8  1410.24  1508.78  57.98 o
  -7   5   8   559.61   541.54  25.04 o
  -6   5   8  2763.96  2848.54  54.26 o
  -5   5   8  1159.23  1126.52  22.79 o
  -4   5   8  2372.68  2336.07  26.38 o
  -3   5   8   870.33   838.27  15.53 o
  -2   5   8  6678.40  6700.51  46.18 o
  -1   5   8   651.12   622.77  16.49 o
   0   5   8  4100.54  4114.86  34.34 o
   1   5   8    80.78    70.22   6.23 o
   2   5   8  4854.93  4972.51  46.05 o
   3   5   8    13.13    12.48   4.93 <
   4   5   8  2640.59  2642.14  39.82 o
   5   5   8   216.18   205.33  16.17 o
   6   5   8  1429.21  1347.79  53.50 o
   7   5   8   142.41   118.80  16.12 o
   8   5   8   670.26   679.45  36.32 o
   9   5   8   204.70   187.96  28.31 o
 -10   6   8     7.76    -8.07  21.82 <
  -9   6   8     5.66    22.27  12.53 <
  -8   6   8    11.01    14.27  14.06 <
  -7   6   8    28.71    21.48  12.49 <
  -6   6   8   743.50   632.83  22.58 o
  -5   6   8     6.64    14.46   6.18 <
  -4   6   8  2241.13  2280.05  27.91 o
  -3   6   8     5.45     7.46   4.32 <
  -2   6   8   478.00   461.30  17.45 o
  -1   6   8   622.97   601.92  16.39 o
   0   6   8   103.31   107.60   6.63 o
   1   6   8   365.44   372.59  11.93 o
   2   6   8  2560.07  2466.53  32.94 o
   3   6   8   831.80   797.21  21.86 o
   4   6   8   515.32   477.91  20.56 o
   5   6   8   859.62   861.29  33.46 o
   6   6   8   130.84    94.99  16.11 o
   7   6   8   402.36   382.10  26.85 o
   8   6   8     2.29    21.89  12.18 <
  -9   7   8  1609.07  1942.00  73.21 o
  -8   7   8   138.13   122.76  18.87 o
  -7   7   8  1818.77  1942.65  60.98 o
  -6   7   8   217.64   157.45  16.27 o
  -5   7   8  4239.03  4341.90  53.40 o
  -4   7   8   997.59   949.91  18.05 o
  -3   7   8  3584.67  3577.48  36.02 o
  -2   7   8   251.58   214.40  10.19 o
  -1   7   8  5446.24  5400.92  42.58 o
   0   7   8   813.21   780.18  15.86 o
   1   7   8  5870.55  5932.07  48.12 o
   2   7   8   715.55   678.77  22.17 o
   3   7   8  3752.86  3815.36  47.91 o
   4   7   8   341.68   302.34  18.38 o
   5   7   8  1916.31  1923.53  48.47 o
   6   7   8   109.56   140.71  17.16 o
   7   7   8  1071.03  1127.16  45.08 o
   8   7   8    25.47     3.31  11.84 <
  -9   8   8    31.51    33.21  13.83 <
  -8   8   8    17.74    29.65  13.24 <
  -7   8   8    22.48    13.51   9.19 <
  -6   8   8   253.59   236.97  16.70 o
  -5   8   8    86.24    71.05   7.07 o
  -4   8   8   612.78   604.24  22.36 o
  -3   8   8    35.39    31.40   5.85 o
  -2   8   8   977.44  1007.73  21.52 o
  -1   8   8     0.09     3.34   4.52 <
   0   8   8  1080.73  1131.20  22.77 o
   1   8   8     1.01    10.64   5.60 <
   2   8   8   763.72   730.73  26.00 o
   3   8   8   380.49   400.43  17.47 o
   4   8   8   261.18   243.46  20.83 o
   5   8   8   194.13   208.21  17.40 o
   6   8   8   160.83   147.67  17.45 o
   7   8   8     1.75     5.53  11.15 <
   8   8   8   117.59    51.90  17.03 o
  -9   9   8     2.10    40.23  30.20 <
  -8   9   8  1068.45  1078.01  54.70 o
  -7   9   8    84.70    89.72  15.73 o
  -6   9   8  3166.10  3234.51  72.96 o
  -5   9   8    34.24    31.74   6.63 o
  -4   9   8  2865.54  2957.07  57.83 o
  -3   9   8    30.71    17.06   5.77 <
  -2   9   8  3519.77  3498.33  43.54 o
  -1   9   8    65.83    60.16   7.56 o
   0   9   8  3557.64  3528.10  39.13 o
   1   9   8     7.97     8.85   5.84 <
   2   9   8  3650.15  3718.96  56.47 o
   3   9   8     0.38    -2.53   6.32 <
   4   9   8  2973.20  3007.90  65.84 o
   5   9   8     2.94    19.46   9.33 <
   6   9   8  1647.44  1762.31  55.04 o
   7   9   8     3.56    14.61  11.55 <
   8   9   8   461.83   478.47  61.98 o
  -8  10   8    21.53    15.90  14.30 <
  -7  10   8   103.14    98.34  16.15 o
  -6  10   8    83.43    91.15  16.77 o
  -5  10   8     3.88    10.29  10.73 <
  -4  10   8   251.72   254.62  19.42 o
  -3  10   8   252.50   255.72  13.11 o
  -2  10   8   272.08   249.84  13.86 o
  -1  10   8   167.64   165.27  11.08 o
   0  10   8     8.48    10.15   8.17 <
   1  10   8   576.14   505.93  18.51 o
   2  10   8   197.61   162.68  15.62 o
   3  10   8   499.30   544.31  23.88 o
   4  10   8   127.39   103.84  18.41 o
   5  10   8   229.96   238.06  18.72 o
   6  10   8    75.39    52.70  13.24 o
   7  10   8   199.42   201.85  22.96 o
  -8  11   8     4.15     9.19  20.15 <
  -7  11   8  1533.12  1631.99  57.05 o
  -6  11   8    77.45    61.02  14.85 o
  -5  11   8  2100.57  2191.33  60.21 o
  -4  11   8    17.39    22.92   9.92 <
  -3  11   8  3110.14  3212.76  53.93 o
  -2  11   8   159.78   118.90  11.01 o
  -1  11   8  2620.11  2630.06  45.43 o
   0  11   8   122.34   145.69  16.63 o
   1  11   8  3096.64  3143.84  54.39 o
   2  11   8   199.51   175.14  18.16 o
   3  11   8  2221.04  2225.38  47.98 o
   4  11   8    27.47    21.83  11.15 <
   5  11   8  1099.46  1139.06  39.77 o
   6  11   8    26.13    37.66  11.93 o
   7  11   8   611.87   569.69  63.44 o
  -8  12   8    38.85    10.49  20.97 <
  -7  12   8     0.48    -4.95  11.12 <
  -6  12   8   100.22   104.50  18.17 o
  -5  12   8    28.70    31.91  12.11 <
  -4  12   8   187.60   199.15  17.88 o
  -3  12   8     6.25    10.15  10.27 <
  -2  12   8    84.39   119.11  14.02 o
  -1  12   8     0.87     2.59   8.42 <
   0  12   8   561.41   571.71  30.44 o
   1  12   8     8.73     4.14   8.59 <
   2  12   8   289.55   278.52  21.35 o
   3  12   8     7.26    -7.38   8.54 <
   4  12   8   371.53   340.44  21.95 o
   5  12   8    99.37   105.19  16.21 o
   6  12   8   160.46   107.50  21.89 o
  -7  13   8     2.56   -17.47  22.19 <
  -6  13   8  1438.41  1592.90  56.44 o
  -5  13   8   150.55   158.71  19.23 o
  -4  13   8  1567.36  1667.17  48.39 o
  -3  13   8   227.37   213.91  17.88 o
  -2  13   8  2030.87  2192.78  56.84 o
  -1  13   8   168.99   179.95  15.91 o
   0  13   8  1632.56  1679.45  52.24 o
   1  13   8   268.34   244.63  20.60 o
   2  13   8   986.58   894.32  37.66 o
   3  13   8    37.75     5.74  12.28 <
   4  13   8   768.53   869.88  40.94 o
   5  13   8    90.02    93.24  19.52 o
  -7  14   8    39.99   -72.13  33.01 <
  -6  14   8    64.10    98.24  18.84 o
  -5  14   8    34.12    51.58  13.71 o
  -4  14   8    71.74    56.78  13.55 o
  -3  14   8   166.72   198.09  18.13 o
  -2  14   8    36.53    28.06  11.87 <
  -1  14   8    79.11    51.78  14.67 o
   0  14   8    65.67    79.21  14.05 o
   1  14   8   384.37   412.82  27.33 o
   2  14   8    88.03    63.18  13.79 o
   3  14   8   296.45   256.75  27.85 o
   4  14   8   139.31    95.49  22.79 o
   5  14   8   130.44    40.63  23.34 <
  -6  15   8    47.67    37.17  22.09 <
  -5  15   8   219.66   150.22  18.95 o
  -4  15   8    52.42    48.85  12.59 o
  -3  15   8   902.04  1050.64  52.46 o
  -2  15   8   285.29   328.31  31.02 o
  -1  15   8  1040.57  1096.27  51.21 o
   0  15   8   342.06   363.08  26.76 o
   1  15   8  1152.07  1146.76  45.84 o
   2  15   8   361.73   352.25  26.69 o
   3  15   8  1044.70  1090.13  54.14 o
   4  15   8   192.22   108.03  30.41 o
  -6  16   8    72.02   141.24  37.86 o
  -5  16   8     0.03   -28.79  27.78 <
  -4  16   8    43.29    22.75  18.03 <
  -3  16   8     1.67   -21.48  14.58 <
  -2  16   8   225.68   264.52  28.46 o
  -1  16   8    10.95    -4.62  11.62 <
   0  16   8   220.60   259.79  27.15 o
   1  16   8    50.55    74.75  14.97 o
   2  16   8    96.25    81.89  15.93 o
   3  16   8   169.48   213.09  44.23 o
  -2  17   8   373.32   425.34  42.69 o
  -1  17   8   311.40   307.41  29.07 o
   0  17   8   538.66   550.26  45.96 o
   1  17   8   164.79   140.86  25.66 o
   2  17   8   193.19   270.40  46.82 o
  -1  18   8   105.87    81.67  21.54 o
   0  18   8     8.16    28.70  17.30 <
   1  18   8   130.37   128.81  25.42 o
  -9   0   9   314.30   330.26  27.77 o
  -7   0   9   437.49   517.70  30.89 o
  -5   0   9  2299.88  2358.03  38.76 o
  -3   0   9   741.14   786.69  23.97 o
  -1   0   9  1248.76  1198.03  26.03 o
   1   0   9   139.63   134.26  11.70 o
   3   0   9   108.00   101.80  13.93 o
   5   0   9    42.89    76.97  15.04 o
   7   0   9     0.04     7.19  12.31 <
 -10   1   9   242.06   146.34  18.33 o
  -9   1   9   365.93   404.11  21.42 o
  -8   1   9   609.58   556.53  23.80 o
  -7   1   9  1318.63  1376.77  35.00 o
  -6   1   9  2386.28  2346.69  43.40 o
  -5   1   9  1158.90  1144.65  20.53 o
  -4   1   9  2786.61  2786.91  31.56 o
  -3   1   9  2159.19  2101.59  28.80 o
  -2   1   9  2678.49  2691.16  31.17 o
  -1   1   9  4167.87  4225.63  32.91 o
   0   1   9  2511.22  2461.30  27.33 o
   1   1   9  2650.37  2636.54  30.04 o
   2   1   9  2424.92  2425.65  35.03 o
   3   1   9  3385.87  3526.03  45.74 o
   4   1   9  1345.33  1344.40  33.07 o
   5   1   9  2182.76  2193.59  45.80 o
   6   1   9  1382.16  1459.03  39.54 o
   7   1   9   710.92   863.59  36.93 o
   8   1   9   383.11   390.69  56.16 o
 -11   2   9    34.35    63.89  30.45 <
 -10   2   9   175.47   190.41  25.25 o
  -9   2   9    25.04    17.51   8.54 <
  -8   2   9   601.95   600.06  25.05 o
  -7   2   9    22.23    30.99   8.39 o
  -6   2   9   327.65   355.26  17.06 o
  -5   2   9    14.66    16.04   4.76 o
  -4   2   9   611.56   579.37  18.33 o
  -3   2   9     1.29     6.54   4.27 <
  -2   2   9   586.54   583.37  13.69 o
  -1   2   9    80.46    82.06   5.40 o
   0   2   9   173.41   183.86   9.04 o
   1   2   9    85.53    88.34   8.24 o
   2   2   9  1111.40  1097.67  31.50 o
   3   2   9    27.25    30.76   6.22 o
   4   2   9   406.54   260.48  22.24 o
   5   2   9    92.99    82.74  10.80 o
   6   2   9    19.81    32.76   9.00 o
   7   2   9     3.77     3.53  11.33 <
   8   2   9    18.01    18.40  12.62 <
 -11   3   9   179.72   190.77  43.50 o
 -10   3   9   572.13   570.91  40.37 o
  -9   3   9   450.20   496.05  31.47 o
  -8   3   9   978.31   986.16  33.89 o
  -7   3   9   717.72   682.05  31.54 o
  -6   3   9  1377.34  1354.21  36.50 o
  -5   3   9  1063.07  1071.92  22.78 o
  -4   3   9  2136.97  2108.91  34.55 o
  -3   3   9  1679.22  1556.00  23.53 o
  -2   3   9  3696.70  3640.14  37.31 o
  -1   3   9  1525.85  1466.52  21.75 o
   0   3   9  4755.25  4859.86  41.33 o
   1   3   9   793.01   780.35  19.59 o
   2   3   9  5125.08  5085.63  55.76 o
   3   3   9  1704.92  1651.18  30.28 o
   4   3   9  2742.46  2713.11  45.90 o
   5   3   9   667.56   756.49  34.41 o
   6   3   9  1353.18  1313.01  42.87 o
   7   3   9   455.82   380.80  25.72 o
   8   3   9   525.20   488.31  36.57 o
 -10   4   9   176.90   186.28  30.78 o
  -9   4   9   331.79   396.86  32.04 o
  -8   4   9   104.35    99.89  18.50 o
  -7   4   9   422.34   422.51  25.52 o
  -6   4   9   556.32   521.65  23.74 o
  -5   4   9  2594.79  2679.67  40.35 o
  -4   4   9    19.64    27.61   5.84 o
  -3   4   9   733.89   724.98  17.23 o
  -2   4   9   863.28   838.85  19.12 o
  -1   4   9   755.66   727.34  16.93 o
   0   4   9   330.52   343.65  12.03 o
   1   4   9    53.46    39.50   6.59 o
   2   4   9   376.17   326.83  13.65 o
   3   4   9    12.22    19.60   6.23 o
   4   4   9    13.73    16.63   8.35 <
   5   4   9    81.60    91.12  11.18 o
   6   4   9    60.14    32.30  11.28 <
   7   4   9    66.36    96.06  16.01 o
   8   4   9     0.13    -2.80  14.77 <
  -9   5   9   366.53   321.02  29.48 o
  -8   5   9   161.58   176.18  22.13 o
  -7   5   9  1453.03  1546.53  43.74 o
  -6   5   9   660.57   669.10  19.26 o
  -5   5   9  2447.89  2532.37  30.67 o
  -4   5   9  1242.38  1256.57  22.58 o
  -3   5   9  4714.47  4798.36  41.07 o
  -2   5   9  1445.40  1415.83  23.20 o
  -1   5   9  5305.15  5234.77  44.34 o
   0   5   9  1897.05  1861.28  27.63 o
   1   5   9  4305.58  4248.48  44.17 o
   2   5   9  1391.93  1349.54  25.56 o
   3   5   9  1924.26  1877.51  27.91 o
   4   5   9   208.21   200.11  14.06 o
   5   5   9  2074.69  2347.98  61.09 o
   6   5   9   275.13   256.77  25.59 o
   7   5   9   975.65   950.64  42.41 o
   8   5   9    42.81    62.14  16.10 o
  -9   6   9   175.29   206.61  33.24 o
  -8   6   9   343.52   341.39  29.97 o
  -7   6   9   106.11   107.14  17.73 o
  -6   6   9   107.64   110.32  11.96 o
  -5   6   9   664.41   663.57  17.00 o
  -4   6   9   362.07   314.58  14.89 o
  -3   6   9   135.09   148.58   8.89 o
  -2   6   9   640.83   636.66  16.58 o
  -1   6   9    38.13    39.55   6.27 o
   0   6   9   327.81   310.00  11.25 o
   1   6   9   668.36   659.37  17.88 o
   2   6   9   582.85   504.21  16.00 o
   3   6   9   252.37   233.72  11.83 o
   4   6   9   233.71   185.46  17.64 o
   5   6   9   415.93   417.26  31.47 o
   6   6   9     6.91     2.23   9.81 <
   7   6   9     5.00    32.50  12.48 <
   8   6   9    12.55   -22.60  16.24 <
  -9   7   9   228.17   272.69  30.31 o
  -8   7   9   959.92  1049.28  64.47 o
  -7   7   9   110.64   115.99  15.95 o
  -6   7   9  1481.14  1476.90  35.44 o
  -5   7   9    11.32    10.06   6.36 <
  -4   7   9  4542.75  4381.34  42.28 o
  -3   7   9    13.54     3.24   4.86 <
  -2   7   9  4321.23  4384.18  42.31 o
  -1   7   9    32.31    44.40   5.96 o
   0   7   9  3946.63  3980.63  40.22 o
   1   7   9   246.88   248.12  12.27 o
   2   7   9  2902.44  2881.47  46.51 o
   3   7   9  1303.16  1335.96  29.80 o
   4   7   9  1839.08  1897.23  63.90 o
   5   7   9   191.64   127.62  14.70 o
   6   7   9  1009.76   948.23  41.01 o
   7   7   9   131.46   170.49  19.59 o
   8   7   9   718.59   709.18  74.92 o
  -8   8   9   147.48   133.53  21.23 o
  -7   8   9   297.15   341.98  26.16 o
  -6   8   9   456.27   467.32  30.47 o
  -5   8   9    19.80     9.34   6.27 <
  -4   8   9   117.65   122.53  10.90 o
  -3   8   9   153.38   184.37  10.57 o
  -2   8   9  1735.48  1632.59  25.61 o
  -1   8   9     9.78     3.00   5.17 <
   0   8   9   524.37   515.62  17.59 o
   1   8   9    40.25    37.15   6.44 o
   2   8   9   624.70   527.95  21.65 o
   3   8   9     0.72     3.63   9.34 <
   4   8   9    43.92    37.67  11.14 o
   5   8   9    78.60    78.17  12.36 o
   6   8   9    49.57    35.77  13.02 <
   7   8   9    95.81    81.78  13.91 o
  -8   9   9     6.45    16.83  10.87 <
  -7   9   9   921.63   959.74  43.85 o
  -6   9   9   174.55   191.57  20.28 o
  -5   9   9  1508.85  1645.14  46.34 o
  -4   9   9   267.90   269.89  19.18 o
  -3   9   9  1989.68  2081.90  33.46 o
  -2   9   9   500.76   457.35  18.16 o
  -1   9   9  2349.89  2376.54  35.57 o
   0   9   9    70.75    69.46   7.22 o
   1   9   9  3315.25  3421.11  49.01 o
   2   9   9    67.62    52.67  13.24 o
   3   9   9  1980.00  2101.52  46.15 o
   4   9   9    27.91    21.17  11.59 <
   5   9   9  1842.98  1758.32  49.43 o
   6   9   9    56.66    44.29  12.96 o
   7   9   9   992.29  1133.67  64.41 o
  -8  10   9    56.47    58.21  22.20 <
  -7  10   9   313.28   348.42  27.30 o
  -6  10   9   125.52    94.04  16.72 o
  -5  10   9   284.70   254.55  19.63 o
  -4  10   9   142.66   143.88  16.89 o
  -3  10   9   493.95   516.92  23.02 o
  -2  10   9    38.59    37.26   7.60 o
  -1  10   9    76.14    84.70   9.07 o
   0  10   9    90.80    73.07   7.40 o
   1  10   9   390.82   353.89  19.30 o
   2  10   9   100.81    72.54  14.41 o
   3  10   9    35.37    34.54   8.25 o
   4  10   9    55.69    -8.87  11.53 <
   5  10   9   140.48    94.00  13.44 o
   6  10   9    24.76    35.53  13.37 <
   7  10   9    16.35   -18.64  13.66 <
  -8  11   9   462.88   503.70  67.42 o
  -7  11   9     6.08   -11.11  10.97 <
  -6  11   9   462.81   459.01  30.72 o
  -5  11   9    13.74    18.58   9.50 <
  -4  11   9  1344.13  1387.71  43.23 o
  -3  11   9    38.34    28.32   8.59 o
  -2  11   9  2623.15  2780.33  49.54 o
  -1  11   9    19.43     5.96   9.03 <
   0  11   9  3169.55  3379.68  71.83 o
   1  11   9     0.38   -13.30  10.05 <
   2  11   9  2349.35  2497.72  60.92 o
   3  11   9     1.62     3.04  10.29 <
   4  11   9  1546.36  1540.95  51.01 o
   5  11   9    41.46    18.20  10.34 <
   6  11   9   559.47   487.67  59.79 o
  -7  12   9    37.16    96.02  33.14 <
  -6  12   9   301.87   297.85  25.93 o
  -5  12   9    24.24    31.16  10.46 <
  -4  12   9   213.99   229.95  20.00 o
  -3  12   9     2.75     4.04   9.65 <
  -2  12   9   399.79   357.06  21.88 o
  -1  12   9    36.23    61.82  12.08 o
   0  12   9   158.50   141.91  17.47 o
   1  12   9     6.21    -7.38   9.96 <
   2  12   9   166.79   169.83  18.31 o
   3  12   9    29.33     5.99  14.85 <
   4  12   9   147.43   115.16  20.60 o
   5  12   9    14.51   -18.44  20.66 <
   6  12   9    54.43    23.91  25.89 <
  -7  13   9   594.31   676.52  76.42 o
  -6  13   9    39.99    49.49  13.40 o
  -5  13   9  1271.71  1459.09  47.75 o
  -4  13   9    21.23    39.26  11.63 o
  -3  13   9  1507.05  1574.74  46.17 o
  -2  13   9    74.03    57.49  14.87 o
  -1  13   9  1604.72  1746.54  54.83 o
   0  13   9     0.28   -12.80  11.29 <
   1  13   9  1442.27  1458.50  49.54 o
   2  13   9   180.10   188.09  20.18 o
   3  13   9   880.37   875.90  48.27 o
   4  13   9    28.28    24.76  15.11 <
   5  13   9   767.51   804.79  74.19 o
  -7  14   9   166.09   189.57  43.31 o
  -6  14   9    77.56    52.13  27.12 <
  -5  14   9   293.46   305.25  23.74 o
  -4  14   9    39.34    34.95  12.03 <
  -3  14   9   260.64   244.71  27.56 o
  -2  14   9    22.63    14.10  11.52 <
  -1  14   9   314.52   321.69  25.93 o
   0  14   9     1.04     0.81   9.82 <
   1  14   9   210.69   215.09  21.24 o
   2  14   9   310.22   303.15  30.16 o
   3  14   9   130.49   116.68  25.27 o
   4  14   9    65.05    35.74  20.24 <
  -6  15   9   482.17   485.89  61.53 o
  -5  15   9    34.32    22.67  18.13 <
  -4  15   9   730.21   803.68  58.52 o
  -3  15   9    44.53    67.35  17.00 o
  -2  15   9  1030.80  1042.71  52.58 o
  -1  15   9    76.34    38.51  14.03 <
   0  15   9   978.35  1016.64  44.73 o
   1  15   9     6.14    -0.54  10.57 <
   2  15   9   599.15   563.93  48.61 o
   3  15   9    73.28    28.96  23.15 <
   4  15   9   635.13   587.65  66.66 o
  -3  16   9    31.14    34.34  22.67 <
  -2  16   9    98.76    56.89  19.25 <
  -1  16   9    53.71    37.09  16.07 <
   0  16   9   118.74   136.75  26.68 o
   1  16   9    18.80    27.77  14.50 <
   2  16   9     6.99   -16.08  24.40 <
   3  16   9     2.61    13.54  19.78 <
  -2  17   9   151.73   164.67  40.23 o
  -1  17   9   504.90   566.09  66.59 o
   0  17   9   182.62   184.03  40.81 o
 -10   0  10  1085.48  1353.15 103.88 o
  -8   0  10  1211.68  1297.68  52.82 o
  -6   0  10  3611.33  3701.71  56.48 o
  -4   0  10  5521.54  5642.65  65.33 o
  -2   0  10  2887.33  2825.48  52.43 o
   0   0  10  2599.06  2671.05  41.76 o
   2   0  10  1119.60  1131.03  43.93 o
   4   0  10   528.99   632.07  47.37 o
   6   0  10   704.43   722.69  41.59 o
 -10   1  10    68.02     0.38  18.95 <
  -9   1  10   147.38   135.01  15.80 o
  -8   1  10   142.71   160.42  14.02 o
  -7   1  10    88.83    95.51  11.28 o
  -6   1  10   389.45   366.62  14.98 o
  -5   1  10    38.16    27.97   5.23 o
  -4   1  10  1027.86   988.76  21.54 o
  -3   1  10   955.92   900.41  22.89 o
  -2   1  10   617.74   555.69  16.76 o
  -1   1  10  1379.66  1426.08  21.96 o
   0   1  10  1706.14  1736.74  24.96 o
   1   1  10  2827.62  2880.12  34.59 o
   2   1  10   188.75   173.08  12.01 o
   3   1  10  1424.68  1410.56  30.71 o
   4   1  10   878.21   934.70  39.82 o
   5   1  10   459.17   489.85  23.30 o
   6   1  10   513.66   442.47  23.47 o
   7   1  10   255.35   248.15  21.42 o
 -10   2  10    71.82    -8.76  16.65 <
  -9   2  10   623.61   627.87  30.81 o
  -8   2  10    66.22    57.08  10.63 o
  -7   2  10  1620.56  1742.31  43.40 o
  -6   2  10   317.70   249.87  16.43 o
  -5   2  10   435.20   483.02  14.26 o
  -4   2  10   379.60   387.21  15.50 o
  -3   2  10  2576.06  2564.84  36.49 o
  -2   2  10   170.37   146.23  10.58 o
  -1   2  10  3467.65  3415.26  40.87 o
   0   2  10    96.89    90.48   7.52 o
   1   2  10  3775.81  3826.44  43.99 o
   2   2  10   377.25   265.06  19.91 o
   3   2  10  2594.06  2569.31  43.88 o
   4   2  10    13.75    37.63  10.82 o
   5   2  10   581.38   613.29  25.80 o
   6   2  10    24.67     8.38  10.01 <
   7   2  10   264.39   307.98  24.04 o
 -10   3  10    19.17    26.57  18.77 <
  -9   3  10   101.63    80.73  13.57 o
  -8   3  10    69.30    66.52  14.30 o
  -7   3  10   390.71   367.71  19.28 o
  -6   3  10   550.72   530.62  20.07 o
  -5   3  10   618.67   620.28  16.00 o
  -4   3  10   809.51   787.68  20.76 o
  -3   3  10  1296.13  1227.86  22.13 o
  -2   3  10  1301.51  1281.28  25.76 o
  -1   3  10  1337.46  1300.45  25.20 o
   0   3  10   711.53   660.06  19.93 o
   1   3  10  1394.83  1388.70  25.61 o
   2   3  10   234.01   228.31  12.48 o
   3   3  10  1476.56  1388.84  27.82 o
   4   3  10   437.11   400.99  23.71 o
   5   3  10   429.13   440.38  25.48 o
   6   3  10   189.03   203.60  18.14 o
   7   3  10   583.11   635.32  36.03 o
 -10   4  10   412.93   508.25  62.50 o
  -9   4  10     1.86    -2.43  11.49 <
  -8   4  10  1036.24  1073.98  42.75 o
  -7   4  10    77.27    79.71  10.36 o
  -6   4  10  1973.17  2067.57  35.16 o
  -5   4  10   612.41   657.94  19.25 o
  -4   4  10  2760.90  2847.20  32.62 o
  -3   4  10  1087.42  1070.03  22.81 o
  -2   4  10  1394.14  1343.95  25.20 o
  -1   4  10   885.06   840.09  20.22 o
   0   4  10  2411.72  2374.04  33.92 o
   1   4  10   227.12   232.60  11.74 o
   2   4  10  1251.65  1279.27  26.06 o
   3   4  10   189.17   208.90  11.46 o
   4   4  10  1035.10   973.78  32.15 o
   5   4  10    62.08    41.86  10.65 o
   6   4  10   417.81   431.25  26.69 o
   7   4  10    64.49    44.44  15.21 <
   8   4  10    60.89    29.87  20.87 <
 -10   5  10    41.99    27.40  21.23 <
  -9   5  10    42.49    34.79  14.48 <
  -8   5  10   152.06   159.19  18.53 o
  -7   5  10    68.92    87.06  13.11 o
  -6   5  10   752.84   766.12  23.90 o
  -5   5  10   139.61   132.45  10.81 o
  -4   5  10  1440.28  1409.12  27.91 o
  -3   5  10   939.34   972.14  20.84 o
  -2   5  10  1110.74  1116.36  23.18 o
  -1   5  10   307.54   279.49  13.51 o
   0   5  10  1315.97  1336.34  27.94 o
   1   5  10   662.76   634.17  17.07 o
   2   5  10   761.91   809.94  21.04 o
   3   5  10   310.22   314.00  13.93 o
   4   5  10  1478.68  1479.21  50.24 o
   5   5  10   658.77   687.48  35.37 o
   6   5  10  1349.84  1506.85  61.33 o
   7   5  10   322.40   326.80  30.96 o
   8   5  10   535.29   441.86  58.72 o
  -9   6  10   424.96   438.23  35.89 o
  -8   6  10   621.40   723.78  38.31 o
  -7   6  10  1006.08  1091.92  37.67 o
  -6   6  10   264.65   243.44  16.46 o
  -5   6  10   720.59   744.72  18.89 o
  -4   6  10   524.73   541.13  18.96 o
  -3   6  10  1487.84  1376.56  24.72 o
  -2   6  10    54.76    41.05   7.04 o
  -1   6  10  1427.14  1442.10  29.31 o
   0   6  10   541.45   550.26  16.89 o
   1   6  10   913.39   903.26  21.55 o
   2   6  10   452.92   386.69  17.28 o
   3   6  10   894.65   896.78  27.94 o
   4   6  10   684.95   581.46  32.56 o
   5   6  10   512.46   502.17  31.32 o
   6   6  10   263.32   296.96  28.26 o
   7   6  10   212.07   191.13  24.04 o
  -8   7  10   119.04   119.41  18.05 o
  -7   7  10   221.12   192.79  19.97 o
  -6   7  10   187.65   174.48  16.90 o
  -5   7  10   304.35   293.86  16.42 o
  -4   7  10   210.47   220.38  13.31 o
  -3   7  10   702.55   686.76  18.57 o
  -2   7  10   766.29   722.92  20.62 o
  -1   7  10  1497.48  1505.09  28.40 o
   0   7  10   446.70   428.77  17.00 o
   1   7  10  1745.38  1696.61  29.34 o
   2   7  10   114.23   101.19  12.83 o
   3   7  10  2358.59  2468.01  63.55 o
   4   7  10    24.52    16.28  11.81 <
   5   7  10   431.59   424.05  29.21 o
   6   7  10    58.03    25.78  13.50 <
   7   7  10   340.10   331.90  30.34 o
  -8   8  10   314.33   346.44  25.51 o
  -7   8  10   368.88   410.47  26.07 o
  -6   8  10   668.90   710.41  36.42 o
  -5   8  10   624.28   677.40  28.18 o
  -4   8  10  1130.34  1114.41  30.11 o
  -3   8  10   959.74   919.47  20.84 o
  -2   8  10  1942.91  1954.10  30.64 o
  -1   8  10  1144.27  1128.77  27.00 o
   0   8  10  1454.79  1457.61  30.74 o
   1   8  10   545.41   556.61  21.85 o
   2   8  10   582.54   536.69  25.54 o
   3   8  10   579.33   521.39  30.03 o
   4   8  10   264.11   245.45  22.60 o
   5   8  10   424.25   438.11  25.83 o
   6   8  10   127.61   138.19  18.43 o
   7   8  10   189.16   181.53  31.77 o
  -8   9  10   335.03   377.24  34.51 o
  -7   9  10    16.86    30.48  11.57 <
  -6   9  10   320.45   316.85  22.44 o
  -5   9  10    60.42    55.64  11.35 o
  -4   9  10   793.45   820.95  30.72 o
  -3   9  10     7.02    29.15   7.63 o
  -2   9  10   741.36   833.35  22.62 o
  -1   9  10    21.21    32.59   7.14 o
   0   9  10  1025.30  1067.16  35.20 o
   1   9  10   213.48   231.94  17.62 o
   2   9  10  1243.82  1258.03  36.39 o
   3   9  10    59.27    56.06  12.39 o
   4   9  10   925.18  1002.34  41.91 o
   5   9  10   247.73   237.39  19.95 o
   6   9  10   619.30   569.78  37.56 o
  -8  10  10   479.07   607.79  76.07 o
  -7  10  10   313.88   383.77  26.28 o
  -6  10  10   684.88   769.44  35.33 o
  -5  10  10  1107.33  1172.79  41.31 o
  -4  10  10  1266.55  1249.48  41.18 o
  -3  10  10   408.95   427.64  21.97 o
  -2  10  10  1273.51  1356.21  39.84 o
  -1  10  10   233.69   256.27  21.38 o
   0  10  10  1096.33  1158.64  42.93 o
   1  10  10    55.06    31.78  11.62 <
   2  10  10   560.43   500.91  24.35 o
   3  10  10   112.87   148.58  18.19 o
   4  10  10   392.95   477.16  30.48 o
   5  10  10   142.01   117.52  16.42 o
   6  10  10   159.01   123.78  34.78 o
  -7  11  10   217.74   245.45  33.97 o
  -6  11  10   132.92   141.72  17.93 o
  -5  11  10   754.96   822.46  35.58 o
  -4  11  10    18.13    18.85  10.32 <
  -3  11  10   520.31   516.44  26.26 o
  -2  11  10   380.28   295.47  21.72 o
  -1  11  10   813.11   764.21  35.88 o
   0  11  10    47.58    29.00  10.75 <
   1  11  10   391.70   412.08  26.67 o
   2  11  10   215.51   202.62  19.40 o
   3  11  10   608.29   588.37  40.44 o
   4  11  10    21.69   -14.72  16.66 <
   5  11  10   553.10   435.81  60.03 o
   6  11  10    52.21     9.79  20.25 <
  -7  12  10   432.48   496.59  64.93 o
  -6  12  10    41.30    34.01  12.07 <
  -5  12  10   817.67   913.17  38.15 o
  -4  12  10    70.45    86.63  14.26 o
  -3  12  10   808.45   891.14  39.34 o
  -2  12  10   181.59   194.48  21.15 o
  -1  12  10  1066.21  1015.22  42.37 o
   0  12  10   215.51   212.52  21.39 o
   1  12  10   660.89   590.66  32.11 o
   2  12  10   284.23   293.10  28.88 o
   3  12  10   434.19   416.86  35.00 o
   4  12  10   159.81    87.22  31.72 <
   5  12  10   265.30   206.78  44.88 o
  -7  13  10    46.52    50.28  23.94 <
  -6  13  10   272.39   356.31  53.64 o
  -5  13  10   170.46   204.71  19.23 o
  -4  13  10   343.64   386.12  25.62 o
  -3  13  10     7.27    -3.53  13.44 <
  -2  13  10   578.16   589.05  34.08 o
  -1  13  10     0.19     4.17  11.59 <
   0  13  10   489.71   507.61  31.33 o
   1  13  10    11.08    31.19  11.26 <
   2  13  10  1144.21  1202.18  57.54 o
   3  13  10     5.72     7.59  23.71 <
   4  13  10   544.28   440.63  57.56 o
   5  13  10    25.37    56.34  27.81 <
  -6  14  10   335.19   352.69  55.72 o
  -5  14  10   372.73   441.61  56.26 o
  -4  14  10   456.68   468.47  44.80 o
  -3  14  10    51.08    61.25  16.72 o
  -2  14  10   565.46   609.82  41.24 o
  -1  14  10     4.35    -0.59  12.52 <
   0  14  10   579.86   564.98  34.11 o
   1  14  10     0.11    19.18  13.98 <
   2  14  10   603.01   692.52  76.14 o
   3  14  10     4.73   -23.37  19.49 <
   4  14  10   328.21   284.51  49.78 o
  -3  15  10   402.44   438.37  59.13 o
  -2  15  10    46.51    54.28  22.91 <
  -1  15  10   638.59   645.05  42.41 o
   0  15  10     0.80    32.94  18.98 <
   1  15  10   368.25   455.98  64.18 o
   2  15  10    16.25   -24.93  24.36 <
  -2  16  10    36.43   -45.43  29.21 <
  -1  16  10   309.17   267.18  45.93 o
   0  16  10     2.48    -1.38  16.51 <
  -1  17  10     0.03    17.04  18.63 <
  -9   0  11  1009.99  1100.80  66.69 o
  -7   0  11  1291.51  1338.82  49.59 o
  -5   0  11  3613.06  3782.57  62.55 o
  -3   0  11  3579.81  3727.27  71.41 o
  -1   0  11  2718.97  2734.67  51.71 o
   1   0  11  3692.96  3787.26  66.64 o
   3   0  11  3108.90  3165.04 100.94 o
   5   0  11  1296.70  1378.07  56.58 o
 -10   1  11     8.07    25.70  16.28 <
  -9   1  11     0.65     8.48  11.79 <
  -8   1  11     5.39    21.64   9.41 <
  -7   1  11     0.02    -7.57   7.11 <
  -6   1  11    91.30    52.31  10.67 o
  -5   1  11   400.47   363.92  14.32 o
  -4   1  11    94.40    54.80   8.45 o
  -3   1  11    38.20    47.23   8.01 o
  -2   1  11   116.86   113.54   9.84 o
  -1   1  11    11.04    14.77   5.62 <
   0   1  11    14.98    16.15   5.98 <
   1   1  11    28.19    41.65   7.39 o
   2   1  11   358.13   352.66  17.42 o
   3   1  11    20.42    15.21   9.24 <
   4   1  11   126.88    91.85  16.00 o
   5   1  11   201.28   241.41  17.83 o
   6   1  11   113.33   108.11  15.86 o
 -10   2  11   280.48   234.72  46.18 o
  -9   2  11    28.61    24.66  12.11 <
  -8   2  11   938.95  1003.01  32.83 o
  -7   2  11    24.90    27.87   7.57 o
  -6   2  11  1950.56  2003.26  34.92 o
  -5   2  11    65.66    69.37   7.39 o
  -4   2  11  3675.95  3816.35  41.93 o
  -3   2  11   229.26   229.69  11.96 o
  -2   2  11  4889.84  5100.30  59.20 o
  -1   2  11   236.19   226.54  12.04 o
   0   2  11  3625.57  3696.12  40.39 o
   1   2  11   181.84   184.29  11.25 o
   2   2  11  1275.21  1374.85  31.71 o
   3   2  11   138.57   118.35  12.31 o
   4   2  11  1992.17  2153.17  53.01 o
   5   2  11    27.45    32.81  10.73 o
   6   2  11   918.11   972.65  40.18 o
  -9   3  11     2.38   -18.24  15.62 <
  -8   3  11    95.31   116.23  14.58 o
  -7   3  11     7.69    13.58   7.66 <
  -6   3  11   180.44   175.62  12.51 o
  -5   3  11   103.01   101.58   7.77 o
  -4   3  11   378.80   308.06  18.14 o
  -3   3  11    68.20    90.74   8.95 o
  -2   3  11   238.59   221.61  13.45 o
  -1   3  11   196.98   181.71  12.75 o
   0   3  11   202.47   180.20  10.60 o
   1   3  11    38.89    28.22   7.26 o
   2   3  11  1033.98  1018.67  25.61 o
   3   3  11   222.04   213.09  17.96 o
   4   3  11   132.04    85.86  13.51 o
   5   3  11   226.68   203.48  17.25 o
   6   3  11    29.33    24.67  10.41 <
   7   3  11   103.54   130.22  32.09 o
 -10   4  11   113.64   137.19  39.64 o
  -9   4  11  1139.63  1267.02  56.89 o
  -8   4  11   119.67   121.47  15.73 o
  -7   4  11   988.19  1108.08  30.18 o
  -6   4  11   132.54   100.52  11.40 o
  -5   4  11  1618.75  1707.89  31.98 o
  -4   4  11    15.46    17.11   6.20 <
  -3   4  11  1765.91  1814.41  29.70 o
  -2   4  11   155.45   132.52  11.38 o
  -1   4  11  2390.32  2443.75  43.38 o
   0   4  11   155.57   145.98  10.90 o
   1   4  11  3349.30  3296.43  47.23 o
   2   4  11   824.18   757.16  22.16 o
   3   4  11  2344.29  2491.38  64.58 o
   4   4  11   295.27   270.56  20.79 o
   5   4  11   925.23   860.53  36.63 o
   6   4  11   243.23   263.08  22.36 o
   7   4  11   583.54   664.84  67.76 o
 -10   5  11    25.52    61.77  30.61 <
  -9   5  11     2.47    27.39  16.69 <
  -8   5  11   114.48   127.93  18.26 o
  -7   5  11    10.10   -20.94   9.48 <
  -6   5  11   146.58    95.68  11.57 o
  -5   5  11    53.02    49.13   8.63 o
  -4   5  11    15.09    13.62   5.61 <
  -3   5  11    50.66    45.94   6.88 o
  -2   5  11    54.23    29.04   7.72 o
  -1   5  11    37.88    30.93   7.04 o
   0   5  11     1.04     3.22   6.57 <
   1   5  11     1.73     2.32   6.32 <
   2   5  11   283.77   221.47  18.50 o
   3   5  11    14.84    19.77  10.84 <
   4   5  11   195.80   239.43  22.43 o
   5   5  11   285.10   300.94  25.38 o
   6   5  11    91.27    41.90  17.16 <
   7   5  11    56.51    87.44  29.52 <
  -9   6  11   185.10   195.25  41.26 o
  -8   6  11   756.18   782.89  40.16 o
  -7   6  11   327.03   328.21  25.99 o
  -6   6  11  1705.64  1805.94  47.58 o
  -5   6  11   608.59   622.06  21.58 o
  -4   6  11  1726.40  1804.79  35.36 o
  -3   6  11  1008.82   998.15  24.39 o
  -2   6  11  2173.85  2167.07  40.87 o
  -1   6  11  1167.07  1147.41  30.13 o
   0   6  11  2232.35  2266.40  39.44 o
   1   6  11   627.47   603.15  23.02 o
   2   6  11  1323.21  1394.11  40.10 o
   3   6  11   305.24   346.80  26.20 o
   4   6  11  1032.68  1034.98  44.53 o
   5   6  11    30.88    13.37  11.73 <
   6   6  11   475.67   510.73  45.43 o
   7   6  11    21.94    53.09  26.40 <
  -9   7  11    11.97   -22.67  38.04 <
  -8   7  11    77.34    67.17  14.53 o
  -7   7  11     3.71    20.60  11.77 <
  -6   7  11    36.25    39.78  12.94 o
  -5   7  11    48.00    56.58  11.11 o
  -4   7  11   148.21   114.24  14.16 o
  -3   7  11   395.32   378.41  18.48 o
  -2   7  11   170.30   144.83  13.89 o
  -1   7  11   735.42   704.08  22.27 o
   0   7  11    78.51   100.11   9.98 o
   1   7  11   356.36   351.73  21.03 o
   2   7  11    40.56    40.20  10.39 o
   3   7  11   170.24   176.67  19.53 o
   4   7  11   114.55    62.18  15.67 o
   5   7  11    18.97    20.86  13.66 <
   6   7  11    95.88    82.37  17.55 o
  -8   8  11   209.25   205.95  32.90 o
  -7   8  11   570.76   661.21  37.29 o
  -6   8  11   343.59   390.14  28.60 o
  -5   8  11  1062.84  1164.11  45.57 o
  -4   8  11   192.62   186.20  14.75 o
  -3   8  11  1525.41  1607.71  38.82 o
  -2   8  11   492.18   450.90  23.81 o
  -1   8  11  1453.68  1495.61  41.52 o
   0   8  11   656.57   640.07  28.15 o
   1   8  11  1273.34  1385.61  40.80 o
   2   8  11  1043.93  1080.62  36.88 o
   3   8  11   829.13   788.23  38.82 o
   4   8  11   515.54   456.67  35.68 o
   5   8  11   785.38   816.95  39.65 o
   6   8  11   470.02   513.19  61.63 o
  -7   9  11     0.07    -6.26  11.86 <
  -6   9  11   296.52   241.93  23.44 o
  -5   9  11    21.20    25.13  11.06 <
  -4   9  11   310.75   339.80  18.06 o
  -3   9  11   141.90   151.02  13.92 o
  -2   9  11    91.44    66.95  14.09 o
  -1   9  11    35.92    41.15   9.82 o
   0   9  11    18.34    22.47   9.88 <
   1   9  11   133.64   135.56  14.58 o
   2   9  11    23.74    17.21  12.58 <
   3   9  11    26.01    56.21  13.06 o
   4   9  11    56.15    67.14  14.56 o
   5   9  11    80.37    89.73  24.40 o
  -7  10  11   389.51   441.83  62.36 o
  -6  10  11   618.28   737.94  35.02 o
  -5  10  11   809.64   883.56  37.08 o
  -4  10  11   641.03   689.71  29.21 o
  -3  10  11   916.73   915.71  34.72 o
  -2  10  11   785.81   812.51  37.84 o
  -1  10  11  1076.91  1102.16  43.47 o
   0  10  11   873.61   829.14  37.79 o
   1  10  11   735.16   767.01  35.88 o
   2  10  11   992.67   934.62  50.24 o
   3  10  11   479.54   371.57  32.74 o
   4  10  11   315.45   320.03  52.70 o
   5  10  11   297.87   309.04  52.94 o
  -7  11  11    22.55    50.86  30.72 <
  -6  11  11     2.82    -5.03  12.76 <
  -5  11  11    12.27    13.89  10.81 <
  -4  11  11   167.07   112.92  18.48 o
  -3  11  11   123.38   146.82  15.80 o
  -2  11  11    61.50    71.80  15.11 o
  -1  11  11   178.00   151.21  18.44 o
   0  11  11   252.64   246.97  22.58 o
   1  11  11   174.50   187.20  19.53 o
   2  11  11    36.21    57.06  17.96 o
   3  11  11   193.21   173.41  24.04 o
   4  11  11   113.71    18.70  23.42 <
  -7  12  11   219.93   295.42  53.60 o
  -6  12  11   310.69   297.17  49.59 o
  -5  12  11   115.67   104.02  15.01 o
  -4  12  11   488.33   503.70  28.97 o
  -3  12  11   461.71   505.54  32.01 o
  -2  12  11   697.53   718.47  37.43 o
  -1  12  11   555.15   588.77  33.72 o
   0  12  11  1061.37  1195.14  47.69 o
   1  12  11   362.18   306.01  24.50 o
   2  12  11  1029.42  1054.79  54.89 o
   3  12  11   142.07   152.07  37.21 o
  -6  13  11    66.67    92.40  35.29 <
  -5  13  11    61.44   127.44  33.21 o
  -4  13  11    80.71    95.10  28.84 o
  -3  13  11     1.57     0.69  12.41 <
  -2  13  11    88.18    69.54  16.55 o
  -1  13  11    19.84    31.78  13.68 <
   0  13  11   161.37   184.12  20.70 o
   1  13  11   146.34   117.14  22.20 o
   2  13  11    16.35   -11.15  32.04 <
   3  13  11   251.85   211.79  44.67 o
  -3  14  11   774.64   838.33  81.95 o
  -2  14  11    76.17    78.85  22.51 o
  -1  14  11   653.61   714.38  44.17 o
   0  14  11    82.40    76.03  21.71 o
   1  14  11   446.52   441.52  63.22 o
  -3  15  11   224.93   249.30  50.38 o
  -2  15  11     2.22     5.96  21.80 <
  -1  15  11   105.09   122.42  32.54 o
  -1  16  11    78.92    69.74  26.85 <
  -8   0  12   656.38   633.25  36.73 o
  -6   0  12   411.06   378.28  26.65 o
  -4   0  12   239.01   219.63  20.74 o
  -2   0  12  2320.55  2356.13  61.46 o
   0   0  12  2027.77  1967.61  58.04 o
   2   0  12  4607.74  4750.86  97.58 o
   4   0  12  1367.88  1421.37  74.37 o
 -10   1  12    89.44   136.82  37.79 o
  -9   1  12   264.04   252.75  21.96 o
  -8   1  12   251.37   222.87  16.32 o
  -7   1  12    85.07    97.65  11.15 o
  -6   1  12   387.59   350.37  19.22 o
  -5   1  12   533.47   550.37  18.29 o
  -4   1  12   154.98   120.62  11.33 o
  -3   1  12    58.61    64.68   8.63 o
  -2   1  12   539.33   543.55  20.99 o
  -1   1  12    30.11    29.61   7.53 o
   0   1  12   200.26   195.42  12.75 o
   1   1  12    46.42    41.84   8.37 o
   2   1  12   113.42   102.32  13.33 o
   3   1  12   110.14   107.51  15.81 o
   4   1  12    52.15    14.17  12.46 <
   5   1  12   141.25   193.81  19.28 o
  -9   2  12   310.64   311.60  24.67 o
  -8   2  12     2.06    10.12   9.31 <
  -7   2  12  1030.78  1091.82  30.62 o
  -6   2  12    32.87    33.97   8.11 o
  -5   2  12  2152.79  2190.51  35.57 o
  -4   2  12    16.56    21.04   6.25 o
  -3   2  12  1670.21  1704.92  40.23 o
  -2   2  12   128.37    85.41  11.36 o
  -1   2  12  2104.68  2133.30  41.72 o
   0   2  12     3.58    10.15   7.08 <
   1   2  12  1907.25  1988.85  34.18 o
   2   2  12    23.56    34.82  10.01 o
   3   2  12  1104.23  1167.60  40.46 o
   4   2  12    56.66    40.15  14.30 <
   5   2  12  1617.98  1765.53  53.09 o
  -9   3  12   388.14   398.42  33.36 o
  -8   3  12    44.50    51.65  12.18 o
  -7   3  12   243.68   280.01  16.51 o
  -6   3  12   317.52   293.78  16.73 o
  -5   3  12   713.49   749.65  21.13 o
  -4   3  12    98.52    91.09  10.68 o
  -3   3  12   183.41   217.84  13.89 o
  -2   3  12   297.59   277.71  16.51 o
  -1   3  12   240.86   260.88  14.56 o
   0   3  12     3.81    -4.90   6.59 <
   1   3  12   482.04   473.84  22.03 o
   2   3  12    45.89    17.66  10.51 <
   3   3  12   139.83   139.57  14.98 o
   4   3  12    16.39     6.92  10.87 <
   5   3  12    97.87   108.70  14.40 o
   6   3  12    16.59    19.57  20.45 <
  -9   4  12    21.08     9.74  16.75 <
  -8   4  12   543.29   540.07  33.25 o
  -7   4  12    66.98    77.54  12.49 o
  -6   4  12   834.77   842.61  26.35 o
  -5   4  12    72.13    61.98   8.21 o
  -4   4  12  1760.46  1806.18  44.67 o
  -3   4  12   114.87   125.46  10.95 o
  -2   4  12  2956.94  3008.07  49.13 o
  -1   4  12    46.23    65.13   8.86 o
   0   4  12  1943.39  1999.29  47.57 o
   1   4  12     6.25     1.41  10.82 <
   2   4  12  2031.39  2060.05  49.67 o
   3   4  12    14.62    -2.70  12.87 <
   4   4  12   649.96   805.46  40.32 o
   5   4  12   182.81   178.35  18.98 o
   6   4  12   529.87   409.48  54.00 o
  -9   5  12    36.76    92.31  31.22 <
  -8   5  12   106.24    93.37  18.02 o
  -7   5  12     1.04   -19.90  11.50 <
  -6   5  12   293.37   310.71  18.65 o
  -5   5  12     0.41     7.33   7.77 <
  -4   5  12   434.32   392.72  20.01 o
  -3   5  12    16.26     2.50   7.97 <
  -2   5  12  1199.95  1205.69  31.10 o
  -1   5  12    10.86    15.01   8.68 <
   0   5  12   304.31   299.47  19.56 o
   1   5  12     3.73    10.06   8.95 <
   2   5  12   306.65   298.57  24.05 o
   3   5  12    99.52   132.45  18.02 o
   4   5  12   126.56   141.00  19.78 o
   5   5  12     5.67     7.76  16.53 <
   6   5  12    55.46    69.57  25.48 <
  -8   6  12     9.03    -6.49  14.75 <
  -7   6  12   399.76   399.05  28.62 o
  -6   6  12    47.67    55.85  13.71 o
  -5   6  12  1048.76  1095.11  33.34 o
  -4   6  12   394.33   393.70  22.84 o
  -3   6  12  1263.14  1325.90  43.78 o
  -2   6  12   605.14   610.56  31.32 o
  -1   6  12  1719.65  1664.59  50.39 o
   0   6  12   801.93   794.97  31.26 o
   1   6  12  1685.35  1773.61  46.44 o
   2   6  12   340.40   298.02  24.42 o
   3   6  12  1018.93  1042.70  44.88 o
   4   6  12   154.06   192.27  21.97 o
   5   6  12   868.48   770.50  54.35 o
   6   6  12    25.62     6.29  22.77 <
  -8   7  12    12.07   -19.32  27.47 <
  -7   7  12   332.20   382.69  29.22 o
  -6   7  12    74.92    78.13  17.04 o
  -5   7  12   442.90   465.87  26.21 o
  -4   7  12     9.38    14.50   9.68 <
  -3   7  12   443.48   468.72  27.49 o
  -2   7  12     9.46    -5.34  10.01 <
  -1   7  12   220.14   228.31  18.14 o
   0   7  12     0.18     2.35   8.39 <
   1   7  12   152.13   133.55  14.99 o
   2   7  12   127.07    79.28  16.17 o
   3   7  12     7.40     4.95  10.84 <
   4   7  12    47.71    45.29  13.13 o
   5   7  12    35.00    81.23  33.38 <
   6   7  12   110.80    49.74  30.91 <
  -7   8  12   112.68   103.19  19.73 o
  -6   8  12   699.65   794.46  40.37 o
  -5   8  12   187.14   202.33  18.61 o
  -4   8  12   955.63  1049.39  33.42 o
  -3   8  12   236.45   251.65  19.25 o
  -2   8  12   698.66   694.22  30.44 o
  -1   8  12   175.31   200.47  17.92 o
   0   8  12   781.94   819.80  33.24 o
   1   8  12   248.05   246.96  18.87 o
   2   8  12   741.87   816.61  40.09 o
   3   8  12   245.77   245.16  23.78 o
   4   8  12   629.98   405.26  59.48 o
  -7   9  12    16.96    59.14  33.05 <
  -6   9  12   101.00   112.03  16.15 o
  -5   9  12   146.23   184.91  18.75 o
  -4   9  12   351.82   367.05  22.61 o
  -3   9  12    72.54    64.99  11.02 o
  -2   9  12   328.88   341.94  22.21 o
  -1   9  12   112.32   152.69  16.14 o
   0   9  12   374.64   357.33  22.99 o
   1   9  12    80.58    83.80  13.68 o
   2   9  12   274.31   300.11  25.73 o
   3   9  12    43.75    45.36  16.36 <
   4   9  12   130.50    95.34  39.40 <
  -7  10  12   161.31   201.71  45.39 o
  -6  10  12   284.03   304.26  51.04 o
  -5  10  12   149.43   142.59  17.00 o
  -4  10  12   480.19   551.69  29.18 o
  -3  10  12   489.05   454.99  30.34 o
  -2  10  12   438.03   408.81  24.93 o
  -1  10  12   783.78   802.36  33.73 o
   0  10  12   384.85   376.67  26.93 o
   1  10  12   751.48   796.17  47.34 o
   2  10  12   334.31   327.69  31.95 o
   3  10  12   816.87   887.62  87.15 o
  -6  11  12    51.03    65.72  24.53 <
  -5  11  12    76.01   126.90  23.43 o
  -4  11  12    16.99    40.08  11.86 o
  -3  11  12   282.30   261.67  23.98 o
  -2  11  12   169.14   170.86  20.46 o
  -1  11  12   187.15   168.19  20.07 o
   0  11  12   134.78   125.18  16.83 o
   1  11  12    80.77    77.65  17.35 o
   2  11  12   286.48   319.92  55.48 o
  -6  12  12   417.38   531.92  66.88 o
  -4  12  12   986.51  1025.43  90.41 o
  -3  12  12   225.98   233.27  22.89 o
  -2  12  12   450.17   440.18  31.68 o
  -1  12  12   238.54   223.66  22.31 o
   0  12  12   466.74   494.51  32.23 o
   1  12  12   317.28   356.97  59.04 o
  -3  13  12    84.42    78.12  20.94 o
  -2  13  12    10.47    11.35  14.41 <
  -1  13  12    30.04    45.57  23.63 <
  -3  14  12   372.22   540.02  66.29 o
  -2  14  12   493.30   424.38  57.98 o
  -1  14  12   363.61   427.56  54.55 o
  -2  15  12   205.75   122.79  34.04 o
  -9   0  13     0.37     0.33  15.35 <
  -7   0  13   231.13   201.65  21.32 o
  -5   0  13   410.31   431.44  29.25 o
  -3   0  13  1441.08  1429.94  49.64 o
  -1   0  13  1446.01  1508.32  50.38 o
   1   0  13   267.25   253.38  23.77 o
   3   0  13   406.48   451.65  43.23 o
  -9   1  13    45.87    49.45  13.95 o
  -8   1  13   373.26   335.20  22.12 o
  -7   1  13   382.36   378.13  20.35 o
  -6   1  13   309.43   307.77  18.37 o
  -5   1  13   731.54   776.33  26.07 o
  -4   1  13   487.25   490.47  20.62 o
  -3   1  13  1483.34  1573.64  36.77 o
  -2   1  13   415.53   427.59  22.17 o
  -1   1  13  1363.87  1332.77  34.69 o
   0   1  13   513.40   548.72  22.00 o
   1   1  13   773.36   780.86  28.21 o
   2   1  13   575.69   602.89  29.76 o
   3   1  13   198.85   256.71  23.97 o
   4   1  13   114.80   117.93  18.10 o
  -9   2  13    33.05    68.18  31.05 <
  -8   2  13   177.15   162.96  18.61 o
  -7   2  13     0.37    -7.89   8.37 <
  -6   2  13   134.40   130.77  12.63 o
  -5   2  13    36.73    45.04   9.33 o
  -4   2  13   609.47   535.31  22.61 o
  -3   2  13    77.67    91.03  12.07 o
  -2   2  13    14.79    13.68   7.35 <
  -1   2  13     9.75    17.64   7.73 <
   0   2  13   835.38   855.54  29.52 o
   1   2  13    36.68    31.05   8.13 o
   2   2  13   342.17   343.92  20.86 o
   3   2  13    30.15    13.27   9.26 <
   4   2  13   942.43   949.67  40.56 o
  -9   3  13    17.47    -8.93  20.41 <
  -8   3  13   559.12   573.08  38.65 o
  -7   3  13    95.94    82.72  14.39 o
  -6   3  13   531.97   535.99  26.50 o
  -5   3  13    83.80    81.10  10.23 o
  -4   3  13   801.16   851.26  29.96 o
  -3   3  13   230.60   199.59  15.84 o
  -2   3  13   593.77   603.80  23.10 o
  -1   3  13   306.37   286.19  17.25 o
   0   3  13   817.30   856.08  29.69 o
   1   3  13   207.06   215.74  18.43 o
   2   3  13   722.34   682.32  32.25 o
   3   3  13    74.13    40.64  11.60 o
   4   3  13   343.52   354.63  26.43 o
   5   3  13   216.13   236.59  40.16 o
  -9   4  13     0.61     1.96  25.54 <
  -8   4  13     0.34     4.59  15.81 <
  -7   4  13   138.01   139.86  18.67 o
  -6   4  13    54.16    20.89  11.70 <
  -5   4  13   157.21   152.15  15.13 o
  -4   4  13    27.86    20.67  10.01 <
  -3   4  13  1011.68  1048.05  39.62 o
  -2   4  13   146.59    77.00  13.44 o
  -1   4  13  1012.69  1022.22  30.82 o
   0   4  13    39.15    78.09  13.20 o
   1   4  13   665.36   643.26  34.42 o
   2   4  13    27.94    18.14  12.42 <
   3   4  13   627.78   604.48  31.84 o
   4   4  13    64.21    71.86  20.59 o
   5   4  13   146.87   123.18  31.94 o
  -8   5  13   150.11   161.79  29.90 o
  -7   5  13   694.52   749.39  39.26 o
  -6   5  13   158.33   124.06  23.40 o
  -5   5  13   780.30   807.00  31.65 o
  -4   5  13   103.24   100.83  15.63 o
  -3   5  13   738.86   812.33  35.74 o
  -2   5  13   138.49   150.12  17.34 o
  -1   5  13   750.53   758.90  35.60 o
   0   5  13    22.09    14.68   9.84 <
   1   5  13   654.47   734.38  31.56 o
   2   5  13    82.94    53.11  15.36 o
   3   5  13   733.31   648.85  36.85 o
   4   5  13     3.47   -70.56  35.77 <
   5   5  13   455.71   439.71  55.35 o
  -7   6  13     0.50     8.58  12.18 <
  -6   6  13   127.71   134.67  18.43 o
  -5   6  13    11.95    33.41  11.47 <
  -4   6  13   348.37   326.36  24.25 o
  -3   6  13    17.05     8.68  10.05 <
  -2   6  13   217.28   228.31  21.41 o
  -1   6  13     7.96    26.38  11.71 <
   0   6  13   481.80   440.05  25.24 o
   1   6  13    24.97    28.40   9.88 <
   2   6  13   532.88   572.67  33.96 o
   3   6  13    24.19    50.72  14.20 o
   5   6  13     3.43    45.60  23.57 <
  -7   7  13     0.15    -7.32  13.09 <
  -6   7  13   674.17   695.54  38.30 o
  -5   7  13     9.41     7.87  11.67 <
  -4   7  13   956.19   984.83  40.12 o
  -3   7  13    22.59    45.16  12.65 o
  -2   7  13   806.28   834.77  38.31 o
  -1   7  13    66.16    74.16  12.73 o
   0   7  13   818.66   830.84  34.27 o
   1   7  13    40.98    41.33  14.30 <
   2   7  13   473.25   457.49  31.15 o
   3   7  13     0.45     9.64  14.32 <
  -7   8  13   148.77    90.84  33.31 <
  -6   8  13    47.42    56.02  16.18 o
  -5   8  13   353.68   369.08  24.76 o
  -4   8  13    74.19    63.73  17.58 o
  -3   8  13   331.72   385.32  24.14 o
  -2   8  13    82.86    66.70  13.16 o
  -1   8  13   469.64   448.78  25.70 o
   0   8  13    29.66     9.07   8.93 <
   1   8  13   408.19   401.10  29.17 o
   2   8  13    16.56    35.57  13.47 <
   3   8  13   332.06   369.24  58.79 o
  -6   9  13    43.59    33.84  29.20 <
  -5   9  13   508.18   592.23  30.93 o
  -4   9  13     4.92   -11.39  12.53 <
  -3   9  13   644.30   677.97  36.64 o
  -2   9  13    20.08     7.74  10.97 <
  -1   9  13   864.26   929.62  36.73 o
   0   9  13    15.87    38.93  11.40 o
   1   9  13   634.97   621.64  36.29 o
   2   9  13    75.63    43.28  17.59 <
  -6  10  13   174.85   235.51  44.70 o
  -5  10  13    23.60    26.81  16.14 <
  -4  10  13   153.33    86.54  20.96 o
  -3  10  13     1.20     8.51  11.77 <
  -2  10  13   632.84   633.08  31.09 o
  -1  10  13    74.40    82.68  13.50 o
   0  10  13   264.32   247.43  24.38 o
  -4  11  13   798.85   856.44  58.67 o
  -3  11  13    96.22    72.07  21.13 o
  -2  11  13   740.35   769.45  54.18 o
  -1  11  13    95.51   118.93  22.86 o
  -3  12  13    33.86   -31.09  18.41 <
  -2  12  13    28.55    43.84  19.20 <
  -1  12  13    84.74    68.35  30.37 <
  -3  13  13   102.18   100.61  31.89 o
  -2  13  13   142.71   163.99  37.69 o
  -8   0  14   133.63   150.29  38.38 o
  -6   0  14     0.06     4.17  12.63 <
  -4   0  14   106.88    58.73  15.83 o
  -2   0  14   341.21   348.56  27.46 o
   0   0  14   223.95   238.13  23.57 o
   2   0  14   218.32   234.88  26.10 o
   4   0  14    42.88    -0.10  20.77 <
  -8   1  14   234.41   207.55  24.21 o
  -7   1  14   283.15   291.94  20.63 o
  -6   1  14   344.97   311.09  19.05 o
  -5   1  14   418.72   446.83  26.33 o
  -4   1  14   659.21   709.18  25.79 o
  -3   1  14   631.39   651.61  25.13 o
  -2   1  14   326.05   321.49  19.20 o
  -1   1  14   813.94   822.97  28.98 o
   0   1  14   730.14   728.29  28.60 o
   1   1  14   285.34   262.90  16.83 o
   2   1  14   658.99   618.94  31.06 o
   3   1  14   327.12   324.71  26.92 o
   4   1  14   912.70   962.12  66.33 o
  -8   2  14    21.04    15.81  12.76 <
  -7   2  14    16.35   -28.38  14.80 <
  -6   2  14    80.02    35.38  12.63 <
  -5   2  14     3.07    -2.93  12.61 <
  -4   2  14    46.80    46.44   9.11 o
  -3   2  14    77.76    95.56  11.40 o
  -2   2  14    67.72    47.28  11.05 o
  -1   2  14    59.99    72.17  10.64 o
   0   2  14     0.47    -9.93   8.38 <
   1   2  14    27.10    28.23  10.88 <
   2   2  14    28.53    29.66  10.49 <
   3   2  14    40.68    48.82  14.40 o
   4   2  14    24.12    37.76  32.13 <
  -8   3  14   237.85   191.82  29.39 o
  -7   3  14   386.39   420.35  33.77 o
  -6   3  14   305.73   338.23  25.61 o
  -5   3  14   728.47   787.41  41.98 o
  -4   3  14   228.36   232.96  17.61 o
  -3   3  14  1344.68  1425.09  47.52 o
  -2   3  14   100.54    90.68  13.27 o
  -1   3  14  1213.18  1209.98  34.93 o
   0   3  14   269.41   251.68  17.58 o
   1   3  14   689.90   702.03  32.60 o
   2   3  14   428.61   468.29  28.70 o
   3   3  14   513.65   569.61  40.16 o
  -8   4  14    51.55    56.36  24.36 <
  -7   4  14    11.58    35.37  15.76 <
  -6   4  14    30.68     7.46  11.71 <
  -5   4  14     1.12   -16.41  13.95 <
  -4   4  14    59.69    27.06  12.03 <
  -3   4  14    79.61    59.14  12.59 o
  -2   4  14    83.52    76.95  14.60 o
  -1   4  14    65.29    68.82  11.84 o
   0   4  14     0.15     4.79  10.65 <
   1   4  14    13.48    -4.24  10.68 <
   2   4  14    38.08    29.22  11.28 <
   3   4  14    25.66    -5.53  20.46 <
  -7   5  14    97.27   128.99  28.16 o
  -6   5  14   529.42   637.75  42.54 o
  -5   5  14   205.00   240.15  32.94 o
  -4   5  14   586.29   636.02  33.10 o
  -3   5  14   220.15   214.71  20.55 o
  -2   5  14   757.84   811.31  37.77 o
  -1   5  14   335.01   341.03  22.64 o
   0   5  14  1073.07   999.93  38.80 o
   1   5  14    54.25    68.28  15.01 o
   2   5  14   663.43   663.07  38.17 o
   3   5  14    84.63    71.04  22.75 o
  -6   6  14   136.72   161.41  29.29 o
  -5   6  14     4.68    25.99  17.96 <
  -4   6  14    64.31    63.51  14.70 o
  -3   6  14    14.15    41.28  12.72 o
  -2   6  14    38.66    25.41  12.21 <
  -1   6  14     6.89    12.24  11.71 <
   0   6  14    47.54    42.75  11.42 o
   1   6  14    20.14    34.08  15.30 <
   2   6  14     4.74    -3.22  18.89 <
  -6   7  14    45.06    39.54  23.33 <
  -5   7  14   536.29   647.85  53.01 o
  -4   7  14    70.36    61.77  15.64 o
  -3   7  14   893.01   892.34  40.51 o
  -2   7  14    51.50    36.33  13.09 <
  -1   7  14   864.16   965.75  37.60 o
   0   7  14    27.84    35.34  12.58 <
   1   7  14  1021.66  1143.72  48.53 o
   2   7  14    71.99    -9.24  19.30 <
  -5   8  14     5.00    -2.52  22.92 <
  -4   8  14    45.53    12.42  15.28 <
  -3   8  14   132.20   134.35  15.93 o
  -2   8  14    13.62     6.54  10.39 <
  -1   8  14    68.10    61.17  12.27 o
   0   8  14   140.10    84.48  17.72 o
   1   8  14    44.29    42.82  19.68 <
   2   8  14   108.25    96.69  37.99 <
  -6   9  14   411.59   462.89  62.59 o
  -4   9  14   523.74   511.37  45.73 o
  -3   9  14     7.80    24.36  15.56 <
  -2   9  14   949.67   977.79  42.62 o
  -1   9  14     8.20    11.35  11.39 <
   0   9  14   787.61   809.36  57.78 o
   1   9  14     1.35   -54.26  31.58 <
  -4  10  14    23.39    40.87  18.87 <
  -3  10  14   175.83   168.28  27.60 o
  -2  10  14    29.16    -1.84  15.15 <
  -1  10  14   136.30   199.72  23.97 o
   0  10  14    23.23    45.23  24.80 <
  -4  11  14    26.57    -4.83  25.15 <
  -3  11  14   514.63   529.36  45.88 o
  -2  11  14    14.22   -22.95  23.37 <
  -2  12  14     3.25    21.59  28.09 <
  -7   0  15   215.47   175.00  38.07 o
  -5   0  15   312.56   323.11  33.07 o
  -3   0  15   239.41   250.86  23.91 o
  -1   0  15   417.80   424.12  32.12 o
   1   0  15   280.08   320.00  28.56 o
   3   0  15   125.77    73.64  28.47 <
  -7   1  15   252.34   231.03  30.69 o
  -6   1  15   161.07   149.03  21.48 o
  -5   1  15   190.66   159.12  20.39 o
  -4   1  15   242.72   201.77  22.40 o
  -3   1  15   125.04   152.55  14.27 o
  -2   1  15   817.40   798.75  30.10 o
  -1   1  15    57.15    68.13  12.99 o
   0   1  15   320.23   284.45  19.11 o
   1   1  15   319.89   350.12  21.73 o
   2   1  15   235.99   234.88  25.93 o
   3   1  15   194.23   196.52  30.55 o
  -7   2  15    33.44    61.08  17.06 o
  -6   2  15   198.54   212.45  23.33 o
  -5   2  15    52.66    76.99  15.42 o
  -4   2  15   110.56    48.10  15.09 o
  -3   2  15    11.67    28.83  10.22 <
  -2   2  15   102.18   104.19  16.75 o
  -1   2  15     4.76    22.77  11.63 <
   0   2  15    88.00    81.64  13.45 o
   1   2  15     0.89    -8.90  11.36 <
   2   2  15   131.63    81.78  19.90 o
   3   2  15     1.45    23.73  23.29 <
  -7   3  15    69.24    58.18  20.65 <
  -6   3  15   167.56   201.98  28.70 o
  -5   3  15   110.93   125.06  19.87 o
  -4   3  15   267.27   306.35  28.53 o
  -3   3  15   338.78   385.81  27.39 o
  -2   3  15   970.87   987.57  42.21 o
  -1   3  15   311.90   330.28  25.78 o
   0   3  15   550.11   542.76  29.41 o
   1   3  15   461.52   485.03  31.97 o
   2   3  15   585.14   621.58  49.87 o
   3   3  15    77.40   124.57  26.45 o
  -7   4  15   102.87   121.02  35.27 o
  -6   4  15    68.92    42.34  20.36 <
  -5   4  15   229.61   260.37  33.77 o
  -4   4  15    86.14    92.94  15.53 o
  -3   4  15   300.65   281.84  23.63 o
  -2   4  15   150.96   131.70  17.52 o
  -1   4  15   193.13   217.43  21.79 o
   0   4  15    83.87    99.51  14.81 o
   1   4  15    52.74    47.95  13.52 o
   2   4  15    56.03    30.42  19.20 <
  -6   5  15    89.65   112.32  32.42 o
  -5   5  15   377.06   406.55  42.93 o
  -4   5  15    39.96    44.61  14.63 o
  -3   5  15   183.32   186.55  19.87 o
  -2   5  15   117.42    96.59  16.87 o
  -1   5  15   333.16   383.74  28.49 o
   0   5  15   154.90   107.79  23.29 o
   1   5  15   408.44   355.80  32.23 o
   2   5  15    97.53   191.49  48.02 o
  -5   6  15   106.40   124.79  38.79 o
  -4   6  15   123.11   100.01  23.19 o
  -3   6  15    53.07    37.04  13.09 <
  -2   6  15    66.56    88.18  17.90 o
  -1   6  15    33.26    44.75  18.68 <
   0   6  15    49.51    15.01  14.17 <
   1   6  15    76.12    62.74  21.48 <
   2   6  15    51.85    44.02  28.74 <
  -4   7  15   506.94   540.98  46.79 o
  -3   7  15   169.35   187.11  22.74 o
  -2   7  15   591.17   616.45  34.64 o
  -1   7  15    50.47    33.82  11.84 <
   0   7  15   459.36   372.29  53.50 o
  -4   8  15   219.00   312.63  53.13 o
  -3   8  15    45.44    51.03  19.93 <
  -2   8  15   410.38   515.33  36.28 o
  -1   8  15    28.56    32.32  16.75 <
   0   8  15   184.97   158.77  40.70 o
  -3   9  15   250.75   241.28  32.54 o
  -2   9  15    29.43    -3.76  15.01 <
  -1   9  15   346.49   326.89  49.62 o
   0   9  15    22.60   -12.01  23.20 <
  -3  10  15    63.04    86.51  32.13 <
  -6   0  16   253.41   312.98  47.98 o
  -4   0  16   518.88   519.82  63.86 o
  -2   0  16   899.89  1012.85  63.24 o
   0   0  16   686.03   695.97  79.60 o
   2   0  16   259.10   285.30  49.67 o
  -6   1  16    31.11    57.63  25.90 <
  -5   1  16    33.23    87.02  22.77 o
  -4   1  16   138.58   119.48  26.93 o
  -3   1  16     2.34     8.15   9.45 <
  -2   1  16    46.99    28.21  10.19 <
  -1   1  16    41.42    40.40  13.38 o
   0   1  16   163.40    96.93  21.65 o
   1   1  16    62.71    26.84  21.14 <
  -5   2  16   380.40   428.74  33.41 o
  -4   2  16    10.98     9.62  13.40 <
  -3   2  16   418.12   457.56  29.55 o
  -2   2  16    67.35    56.92  13.27 o
  -1   2  16   192.28   222.12  25.82 o
   0   2  16    65.85    44.97  16.87 <
   1   2  16   364.73   378.76  54.33 o
   2   2  16   109.32   158.43  40.64 o
  -5   3  16    30.38     3.46  20.02 <
  -4   3  16   137.05   106.62  22.79 o
  -3   3  16   126.17   105.38  18.00 o
  -2   3  16   133.27   115.10  19.08 o
  -1   3  16   103.64   127.69  21.01 o
   0   3  16    69.12    38.17  21.79 <
   1   3  16    19.28    -7.62  27.39 <
  -5   4  16    76.67   134.19  36.57 o
  -4   4  16   325.95   368.94  37.62 o
  -3   4  16    15.78    14.91  11.90 <
  -2   4  16   372.70   348.66  30.88 o
  -1   4  16    71.01    86.46  18.44 o
   0   4  16   285.30   295.87  50.36 o
  -4   5  16    92.34    79.06  32.26 <
  -3   5  16    10.88    22.79  15.54 <
  -2   5  16    15.81    38.71  14.43 <
  -1   5  16    25.38    50.99  16.07 o
  -3   6  16   278.95   357.69  54.65 o
  -2   6  16    91.20    77.91  22.24 o
  -1   6  16   270.52   353.35  57.20 o
  -2   7  16   237.63   277.62  50.70 o
  -1   7  16   157.26   137.16  36.90 o
